# Supplementary material for: Multifocal organoids reveal clonal associations between synchronous intestinal tumors with pervasive heterogeneous drug responses
Source: NPJ Genom Med. 2022 Jul 19;7:42. doi: 10.1038/s41525-022-00313-0 (PMC9296490; doi:10.1038/s41525-022-00313-0)
Supplement: Supplementary file 4 — Supplementary Data 3 [file 41525_2022_313_MOESM4_ESM.xlsx]

## Sheet: Supplementary Data 3a
Supplementary Data 3a. Normalized enrichment score of KEGG pathway geneset analysis, See also Fig. 3a
KEGG_Pathway	Category	Function	AC	BC	CC	DC	EC	FC	ATO	BTO	CTO	DTO	ETO	FTO	AT	BT	CT	DT	ET	FT	A	B	C	D	E	F
KEGG_CELL_CYCLE	Cellular Processes	Cell growth and death	2.02804	1.85269	2.01756	1.92915	1.90471	1.96598	1.54215	1.77589	1.9654	1.78201	1.55381	2.01842	2.03819	1.83967	1.92928	1.75572	1.86228	2.11723	1.66215	1.63326	2.09452	1.35137	1.88742	1.88391
KEGG_APOPTOSIS	Cellular Processes	Cell growth and death	0	0	-1.31068	0	0	0	-1.33835	-1.33997	-1.43038	-1.29063	0	-1.45476	-1.23677	-1.0483	-1.31603	-1.20528	-1.02428	-1.38855	-1.50348	-0.943346	-1.24977	-1.04856	-1.19569	-1.37585
KEGG_P53_SIGNALING_PATHWAY	Cellular Processes	Cell growth and death	1.28489	1.34274	0	1.32446	0	1.26396	0	0	1.22044	1.21388	0	0	1.192	1.24251	0.985792	0.889325	1.15859	1.30162	0.836109	0.92823	1.27132	0.897188	1.23328	0.944063
KEGG_REGULATION_OF_ACTIN_CYTOSKELETON	Cellular Processes	Cell motility	-1.30911	0	-1.36319	0	-1.41676	0	-1.34161	-1.49154	-1.64995	-1.4545	-1.39825	-1.51704	-1.48192	-1.2701	-1.43639	-1.44344	-1.11471	-1.24189	-1.50701	-1.37294	-1.46047	-1.39484	-1.27035	-1.46644
KEGG_GAP_JUNCTION	Cellular Processes	Cellular community	-1.48536	-1.27099	-1.5215	0	-1.37454	-1.46665	-1.64961	-1.70664	-1.66408	-1.63911	-1.68361	-1.6528	-1.59567	-1.45965	-1.67926	-1.52814	-1.30726	-1.49796	-1.49133	-1.47987	-1.5356	-1.40079	-1.40183	-1.7106
KEGG_FOCAL_ADHESION	Cellular Processes	Cellular community	-1.33258	0	-1.43782	0	-1.32707	0	-1.57922	-1.69456	-1.90733	-1.69674	-1.66182	-1.78499	-1.74857	-1.41625	-1.62318	-1.73082	-1.38612	-1.61607	-1.80344	-1.69092	-1.75792	-1.51776	-1.53532	-1.77627
KEGG_TIGHT_JUNCTION	Cellular Processes	Cellular community	-1.29313	0	-1.35767	0	-1.25955	0	-1.32357	-1.32098	-1.31921	-1.27851	-1.29328	-1.4351	NA	NA	NA	NA	NA	NA	-1.26738	-0.950752	-1.22095	-1.05786	-1.07525	-1.10722
KEGG_ENDOCYTOSIS	Cellular Processes	Transport and catabolism	0	0	-1.28285	0	0	0	0	-1.22064	-1.25641	0	0	-1.31591	NA	NA	NA	NA	NA	NA	-1.30708	-0.782261	-1.20333	-0.935829	-1.14875	-1.1738
KEGG_REGULATION_OF_AUTOPHAGY	Cellular Processes	Transport and catabolism	0	0	-1.32904	0	-1.24089	0	0	0	-1.44677	0	0	-1.442	-1.24897	-1.45237	-1.43312	-0.949869	-1.10361	-1.15641	-1.2103	-0.932776	-1.5468	-1.27107	-1.62576	-1.51695
KEGG_ABC_TRANSPORTERS	Environmental Information Processing	Membrane transport	0	0	-1.51541	-1.27883	-1.37899	0	-1.42623	-1.37167	-1.39964	-1.47895	-1.41166	0	-1.10961	-1.2403	-0.996084	-1.31028	-1.50329	-1.09167	-1.26158	-1.26587	-1.23894	-1.14554	-1.43158	-1.16129
KEGG_CALCIUM_SIGNALING_PATHWAY	Environmental Information Processing	Signal transduction	-1.72348	-1.57832	-1.6954	-1.51855	-1.84586	-1.70603	-1.63198	-1.68831	-1.75288	-1.69938	-1.65544	-1.63714	-1.72764	-1.68057	-1.70801	-1.8292	-1.67941	-1.95707	-1.83706	-1.70261	-1.82077	-1.53879	-1.65295	-1.80998
KEGG_JAK_STAT_SIGNALING_PATHWAY	Environmental Information Processing	Signal transduction	-1.43517	0	-1.41557	-1.27557	-1.37826	-1.29913	-1.49283	-1.56946	-1.66217	-1.53189	-1.57569	-1.59103	-1.59911	-1.18252	-1.42415	-1.3995	-1.2096	-1.63383	-1.60012	-1.28427	-1.45451	-1.19717	-1.26491	-1.49401
KEGG_PHOSPHATIDYLINOSITOL_SIGNALING_SYSTEM	Environmental Information Processing	Signal transduction	0	0	-1.29944	0	0	0	-1.37258	0	0	0	0	0	NA	NA	NA	NA	NA	NA	-1.21438	-0.861755	-1.14214	-1.0917	-1.29836	-1.21368
KEGG_TGF_BETA_SIGNALING_PATHWAY	Environmental Information Processing	Signal transduction	-1.38332	0	0	0	0	0	-1.33466	-1.40386	0	-1.35547	-1.4275	-1.29505	-1.20421	-1.24075	-1.3065	-1.2407	-1.15393	-1.14782	-1.28372	-1.39479	-1.1382	-1.28277	-1.25842	-1.45542
KEGG_ERBB_SIGNALING_PATHWAY	Environmental Information Processing	Signal transduction	0	0	-1.28302	0	0	0	0	-1.21356	0	0	0	0	NA	NA	NA	NA	NA	NA	NA	NA	NA	NA	NA	NA
KEGG_CELL_ADHESION_MOLECULES_CAMS	Environmental Information Processing	Signaling molecules and interaction	-1.98842	-1.75334	-1.97277	-1.83654	-2.05738	-1.68098	-1.91551	-1.96856	-1.99989	-2.11117	-2.10884	-1.96436	-2.09574	-1.90465	-1.96365	-2.0894	-1.9122	-2.19546	-2.06431	-2.00969	-1.9645	-1.83727	-1.81034	-2.04392
KEGG_NEUROACTIVE_LIGAND_RECEPTOR_INTERACTION	Environmental Information Processing	Signaling molecules and interaction	-2.10653	-2.00574	-2.02124	-1.99238	-2.19264	-2.03156	-1.8515	-1.85458	-2.10635	-1.92782	-1.87401	-1.85367	-2.07978	-1.83598	-1.95459	-2.09654	-2.0541	-2.21249	-1.94982	-1.93073	-2.10907	-1.78046	-1.81655	-2.09522
KEGG_CYTOKINE_CYTOKINE_RECEPTOR_INTERACTION	Environmental Information Processing	Signaling molecules and interaction	-1.7753	-1.34272	-1.59635	-1.45194	-1.54597	-1.48139	-1.7355	-1.84071	-2.09894	-1.9479	-2.00546	-1.95891	-1.9886	-1.65364	-1.75873	-1.86319	-1.71681	-2.18361	-1.9497	-1.83392	-1.83585	-1.52161	-1.54335	-2.03108
KEGG_RNA_DEGRADATION	Genetic Information Processing	Folding, sorting and degradation	1.87473	1.73804	1.90513	1.69762	1.78631	1.92424	1.76573	1.82714	1.96771	1.94213	1.93551	1.65544	1.85242	1.77324	1.5641	1.86386	1.83615	2.01452	1.73053	1.88048	2.01653	1.72118	1.44331	1.82021
KEGG_PROTEIN_EXPORT	Genetic Information Processing	Folding, sorting and degradation	1.69746	1.41945	1.58565	1.52014	1.58449	1.7276	1.43591	1.22962	1.26121	1.56653	1.65764	0	1.48952	1.42295	1.08069	1.51319	1.47156	1.57274	1.41651	1.54383	1.70838	1.458	1.20473	1.75059
KEGG_UBIQUITIN_MEDIATED_PROTEOLYSIS	Genetic Information Processing	Folding, sorting and degradation	1.31642	1.48468	0	1.42568	1.38035	1.4725	0	0	1.2533	1.42537	1.42365	0	1.35486	1.59696	0.860839	1.50986	1.73449	1.5998	1.08848	1.73877	1.42007	1.36705	1.23436	1.25978
KEGG_NUCLEOTIDE_EXCISION_REPAIR	Genetic Information Processing	Replication and repair	1.92092	1.80323	1.96854	1.89904	2.0063	1.9003	1.89492	2.02521	1.95864	1.93676	2.00616	1.85944	1.86534	1.87962	1.79143	1.83592	1.88456	1.86833	1.87786	1.86226	2.11407	1.54256	1.89188	1.93206
KEGG_MISMATCH_REPAIR	Genetic Information Processing	Replication and repair	1.64591	1.61565	1.64372	1.65986	1.74624	1.70303	1.68765	1.72737	1.62166	1.73303	1.68552	1.61048	1.57208	1.60676	1.46996	1.76548	1.59665	1.69503	1.66673	1.59427	1.78853	1.37018	1.69182	1.55101
KEGG_DNA_REPLICATION	Genetic Information Processing	Replication and repair	1.96423	1.88958	2.08015	1.94772	2.03526	2.05606	1.64512	1.99789	1.88786	1.95989	1.87857	1.90236	1.90891	1.84044	1.85808	1.85075	1.80947	1.99894	1.8822	1.71763	2.15595	1.38901	2.10107	1.95782
KEGG_HOMOLOGOUS_RECOMBINATION	Genetic Information Processing	Replication and repair	1.76328	1.75064	1.81344	1.68681	1.81969	1.89101	1.33644	1.71537	1.68716	1.7802	1.68935	1.75051	1.57417	1.66332	1.54325	1.71115	1.60763	1.77632	1.72237	1.6409	1.89101	1.4277	1.7499	1.59346
KEGG_BASE_EXCISION_REPAIR	Genetic Information Processing	Replication and repair	1.76357	1.61364	1.73398	1.6725	1.7162	1.65943	0	1.37174	1.68347	1.61131	1.56311	1.65003	1.6087	1.26409	1.53079	1.48904	1.2009	1.77206	1.57914	1.37338	1.77714	0.800802	1.55984	1.60942
KEGG_SPLICEOSOME	Genetic Information Processing	Transcription	2.10517	1.96174	2.14168	2.1029	2.18628	2.1458	2.11423	2.12619	2.11279	2.17358	2.17661	2.07495	2.2167	2.15924	1.96068	2.21137	1.98366	2.19544	2.05465	2.1448	2.2792	1.97251	2.06755	2.34514
KEGG_RNA_POLYMERASE	Genetic Information Processing	Transcription	1.81206	1.76223	2.01396	1.83652	1.92768	1.87679	1.9861	1.98498	1.90005	1.84783	1.94881	1.91762	1.87569	1.78199	1.89942	1.80394	1.87849	1.86547	1.78531	1.83747	1.88546	1.81993	1.83639	1.92161
KEGG_BASAL_TRANSCRIPTION_FACTORS	Genetic Information Processing	Transcription	1.53391	1.453	1.45559	1.48377	1.64609	1.66613	1.22596	1.54304	1.53669	1.63208	1.50898	1.44606	1.66294	1.25483	1.02867	1.56834	1.6068	1.77249	1.41752	1.5327	1.75333	1.39604	1.2117	1.60647
KEGG_RIBOSOME	Genetic Information Processing	Translation	2.326	2.09012	2.3846	2.09819	2.16251	2.14756	2.42138	2.06438	2.31747	1.97046	2.24429	2.428	2.23711	1.77493	2.332	2.01311	1.53124	2.12967	2.19538	1.66079	2.31796	1.19363	1.53175	2.44683
KEGG_AMINOACYL_TRNA_BIOSYNTHESIS	Genetic Information Processing	Translation	2.0271	1.83633	2.12528	1.9301	1.91792	2.04766	1.80343	1.99647	2.00322	1.90889	1.99996	2.18562	2.14136	1.92998	2.01939	1.98321	1.925	1.99404	2.0748	1.91223	2.1069	1.97056	1.96795	2.126
KEGG_INOSITOL_PHOSPHATE_METABOLISM	Metabolism	Carbohydrate metabolism	0	0	-1.3233	0	-1.26222	0	-1.34574	-1.23977	-1.25651	0	0	-1.29283	NA	NA	NA	NA	NA	NA	-1.43261	-0.787076	-1.18414	-1.08443	-1.36669	-1.14186
KEGG_STARCH_AND_SUCROSE_METABOLISM	Metabolism	Carbohydrate metabolism	-1.58621	-1.59889	-1.71078	-1.63031	-1.72783	-1.61884	-1.30565	-1.26587	-1.42352	-1.30704	-1.33464	0	-1.09655	-1.55357	-0.883067	-1.57914	-1.8808	-1.56136	-1.59424	-1.33148	-1.60524	-1.29961	-1.52853	-1.1032
KEGG_GLYOXYLATE_AND_DICARBOXYLATE_METABOLISM	Metabolism	Carbohydrate metabolism	1.41057	0	1.28652	1.32384	1.31069	1.36332	0	0	0	0	0	1.28284	1.39412	1.13558	1.30408	1.2571	1.10995	1.40203	1.16991	1.17781	1.32405	0.991395	1.18997	1.32112
KEGG_OXIDATIVE_PHOSPHORYLATION	Metabolism	Energy metabolism	1.40616	0	0	0	0	1.41604	0	-1.26584	0	0	0	0	1.40367	-1.1678	-0.767041	-1.23512	-1.53564	1.2301	-1.18173	-0.949077	1.08485	-1.25779	-1.05114	1.45822
KEGG_O_GLYCAN_BIOSYNTHESIS	Metabolism	Glycan biosynthesis and metabolism	-1.45096	0	-1.27354	0	-1.37056	-1.40926	-1.42017	-1.46343	-1.48799	-1.43805	-1.4091	-1.51423	-1.3414	-1.30458	-1.35952	-1.50043	-1.37345	-1.58499	-1.38299	-1.22873	-1.36777	-1.1648	-1.33537	-1.37972
KEGG_GLYCOSAMINOGLYCAN_BIOSYNTHESIS_CHONDROITIN_SULFATE	Metabolism	Glycan biosynthesis and metabolism	-1.24554	0	0	0	0	0	-1.30429	-1.29628	-1.25069	0	0	-1.35383	-1.20733	-1.29311	-1.28821	-0.971559	-1.02387	-1.12694	-1.16371	-1.19543	-1.23482	-1.10247	-1.08402	-1.34881
KEGG_GLYCOSPHINGOLIPID_BIOSYNTHESIS_LACTO_AND_NEOLACTO_SERIES	Metabolism	Glycan biosynthesis and metabolism	-1.37065	-1.24268	-1.3759	0	-1.26976	-1.43183	-1.25701	-1.27105	-1.22101	-1.31213	0	-1.28334	-0.959691	-1.16504	-1.23129	-1.49868	-1.27186	-0.693477	-1.25993	-0.966317	-1.24237	-1.11866	-1.25496	-1.21687
KEGG_GLYCOSPHINGOLIPID_BIOSYNTHESIS_GANGLIO_SERIES	Metabolism	Glycan biosynthesis and metabolism	0	0	-1.42682	0	0	0	0	-1.27836	-1.49004	0	0	0	-1.21714	-1.0863	-1.3489	-1.13573	-0.821057	-1.30717	-1.43235	-1.14414	-1.30219	-1.0002	-0.985005	-1.31708
KEGG_GLYCOSAMINOGLYCAN_DEGRADATION	Metabolism	Glycan biosynthesis and metabolism	0	0	-1.21828	0	0	0	0	0	0	0	0	-1.27885	NA	NA	NA	NA	NA	NA	-1.37461	-0.804753	-1.03375	-0.990734	-0.923346	-1.25517
KEGG_STEROID_BIOSYNTHESIS	Metabolism	Lipid metabolism	1.48813	1.48091	0	1.40385	1.27733	1.2889	1.45785	1.5183	1.60408	1.48072	1.41067	1.53402	1.63563	1.49639	1.65884	1.2391	1.49187	1.51908	1.39997	1.40493	1.48112	1.30755	1.54704	1.48668
KEGG_STEROID_HORMONE_BIOSYNTHESIS	Metabolism	Lipid metabolism	-1.52596	-1.37601	-1.7015	-1.40404	-1.53811	-1.59835	0	-1.25004	0	0	0	0	-0.898777	-1.42292	1.02985	-1.39094	-1.52989	-1.28206	-1.1399	-1.25492	-1.4742	-1.21575	-1.25448	-0.934413
KEGG_FATTY_ACID_METABOLISM	Metabolism	Metabolism	-1.34495	-1.3224	-1.48664	-1.32666	-1.2908	-1.45926	-1.54073	-1.51313	-1.55201	-1.59579	-1.60323	-1.45104	-1.23266	-1.48225	-1.265	-1.56804	-1.56101	-1.35608	-1.41874	-1.4889	-1.32315	-1.53435	-1.37457	-1.47433
KEGG_ONE_CARBON_POOL_BY_FOLATE	Metabolism	Metabolism of cofactors and vitamins	1.58234	0	1.34421	1.30955	1.26627	1.37349	1.27687	1.33535	1.4663	1.39188	1.43751	1.41453	1.42135	1.20125	1.30703	1.13587	1.02031	1.48458	1.08819	0.969966	1.49208	0.889269	1.28253	1.31373
KEGG_NICOTINATE_AND_NICOTINAMIDE_METABOLISM	Metabolism	Metabolism of cofactors and vitamins	-1.46595	-1.48509	-1.37789	-1.50064	-1.50656	-1.45288	-1.47611	-1.48183	-1.33825	-1.53219	-1.51389	-1.32872	-1.31343	-1.49315	-1.30619	-1.49517	-1.29587	-1.44372	-1.51042	-1.49297	-1.28194	-1.47838	-1.50505	-1.45932
KEGG_RIBOFLAVIN_METABOLISM	Metabolism	Metabolism of cofactors and vitamins	0	0	-1.21536	0	0	0	-1.37544	-1.35187	-1.39906	-1.31288	0	-1.31526	-1.30512	-1.27904	-1.31644	-1.22556	-1.07646	-1.23609	NA	NA	NA	NA	NA	NA
KEGG_RETINOL_METABOLISM	Metabolism	Metabolism of cofactors and vitamins	-1.54974	-1.55727	-1.71084	-1.50975	-1.58666	-1.95227	0	-1.22249	-1.31514	-1.30941	0	0	0.934719	-1.3162	0.990748	-1.36982	-1.91451	-1.29328	-1.27891	-1.1904	-1.38689	-1.12894	-1.32835	0.916017
KEGG_PYRIMIDINE_METABOLISM	Metabolism	Nucleotide metabolism	1.75884	1.73281	1.70966	1.78933	1.72339	1.77398	0	1.44306	1.52015	1.53263	1.4881	1.57638	1.55538	1.46473	1.38549	1.59393	1.65009	1.64609	1.38937	1.55527	1.72321	1.27687	1.59585	1.63983
KEGG_DRUG_METABOLISM_CYTOCHROME_P450	Metabolism	Xenobiotics biodegradation and metabolism	-1.63807	-1.4823	-1.63078	-1.35419	-1.40616	-1.77148	-1.37433	-1.50942	-1.46837	-1.47217	-1.39311	-1.23585	-1.12342	-1.46884	-0.962461	-1.63029	-1.79418	-1.67612	-1.3445	-1.45087	-1.62149	-1.38336	-1.38061	-1.0833
KEGG_METABOLISM_OF_XENOBIOTICS_BY_CYTOCHROME_P450	Metabolism	Xenobiotics biodegradation and metabolism	-1.39279	-1.25445	-1.56558	0	0	-1.66735	0	-1.31578	0	0	0	0	-0.817435	-1.2217	0.915893	-1.32367	-1.59554	-1.28621	-1.04433	-1.21234	-1.35685	-1.15252	-1.22413	-0.833171

## Sheet: Supplementary Data 3b
Supplementary Data 3b. Loading values of components contributing to the top 10% of PC1, See also Supplementary Fig. 4a, b
Top 10% of loading components in PCA	Tumor	PDO	PDC	PDOC
KIAA2013	0.000241485	NA	0.000530343	NA
TRAF5	0.000241701	-0.00142788	NA	NA
MUC3A	0.000241909	NA	NA	0.00192125
CSF3R	0.000242067	NA	NA	NA
LEMD2	0.00024215	NA	NA	NA
POLDIP3	0.000242332	0.000389453	NA	NA
PNKP	0.000242796	NA	NA	NA
OTUB1	0.000242801	NA	NA	NA
NAGA	0.000243326	NA	NA	NA
MGAT1	0.000243766	NA	NA	0.000713236
PSMF1	0.000243774	NA	NA	NA
GTF2F1	0.000243981	NA	NA	-0.000927834
ABLIM2	0.000244255	NA	NA	0.000499065
IGHV5-51	0.000244312	NA	NA	NA
CAST	0.000244721	0.00108357	0.00135789	0.000718189
HSPG2	0.000244881	0.00284797	0.00111266	-0.00398917
VDAC2	0.000244973	-0.000560037	0.00115883	0.00518049
AHSA2P	0.000244981	-0.000989174	NA	0.000754215
MRPS31P5	0.000245073	NA	NA	NA
RPS6KB2	0.000245162	NA	NA	NA
MKKS	0.000245364	NA	NA	0.000533472
SLC26A6	0.000245904	-0.00111515	-0.000108186	NA
PRICKLE3	0.000246077	NA	NA	NA
SIK1	0.000246211	NA	0.00150811	-0.000897396
DIO3OS	0.000246434	NA	NA	0.000651349
KLF13	0.000246497	NA	NA	NA
FOXA2	0.000246797	NA	NA	NA
GM2A	0.000247039	0.000381957	NA	NA
NPEPL1	0.000247189	NA	NA	NA
MALRD1	0.000247798	NA	-0.000179875	0.000769417
CCL4L2	0.000247838	NA	NA	NA
H2AJ	0.000247942	NA	NA	NA
ATF6B	0.00024802	NA	NA	-0.00164057
PNKD	0.000248049	-0.00099231	-0.000403407	NA
DAB2	0.00024839	NA	NA	NA
PRMT2	0.000248549	NA	NA	NA
UQCR11	0.000248781	-0.000510016	0.000529443	0.000971104
UBE2M	0.000248878	NA	NA	NA
UQCRQ	0.00024907	-0.00057488	NA	NA
RAB5B	0.000249274	NA	NA	NA
PRXL2B	0.000249322	NA	0.000741359	NA
RPL37A	0.000249453	-0.00472257	-0.00242623	0.00115697
SUN2	0.000249517	0.00304999	0.000888272	NA
HAAO	0.000249832	NA	-0.000348228	0.00121476
EBLN3P	0.000249851	0.000253824	NA	0.000632814
IGKV1-27	0.000249902	NA	NA	NA
SERPING1	0.000250138	NA	NA	NA
SOD3	0.000250297	NA	NA	NA
PORCN	0.000250304	0.00112291	NA	-0.000737931
KIAA0040	0.000250469	0.00206725	0.000778637	NA
TRMT2B	0.000250779	NA	NA	NA
CARHSP1	0.000250873	NA	NA	-0.00136566
RIC8A	0.000250929	NA	NA	NA
TSTD1	0.000250952	NA	NA	-0.00223477
PPP2R5A	0.000251023	NA	NA	NA
TM7SF2	0.00025141	NA	NA	NA
MMP3	0.000251437	NA	NA	NA
RARRES1	0.000252017	0.011258	0.00180425	0.00082778
IKBKG	0.000252514	0.000257931	0.000580715	NA
IGKJ3	0.000252661	NA	NA	NA
RNF43	0.000252737	-0.00301343	0.000550582	0.0031736
RNF167	0.000253102	NA	NA	0.000718044
LYRM1	0.000253154	-0.000812507	NA	0.00128005
BAIAP2L2	0.0002534	-0.000970002	-0.000462528	0.0022538
CDC34	0.000253575	NA	0.000518831	NA
SCCPDH	0.000253808	NA	NA	-0.00153624
PPP1R18	0.000254697	NA	NA	-0.00126613
LMF1	0.000254712	NA	NA	NA
RAPGEFL1	0.000254853	0.000465697	NA	0.000482003
CPVL	0.000254941	0.000816489	NA	NA
ABCD1	0.000255023	NA	0.000641715	NA
IDUA	0.000255165	0.000574381	0.000560398	NA
KHDRBS3	0.000255217	NA	NA	0.0014373
TRNL2	0.000255375	NA	NA	NA
MKRN1	0.000255519	0.000689053	0.000949841	0.00105146
BTBD2	0.000255676	-0.000526327	NA	NA
CASP10	0.000255704	NA	NA	NA
SLC35A4	0.000255847	-0.000608492	NA	NA
LRP4	0.000255928	-0.000514666	-0.000127044	NA
IRF7	0.000256184	0.000288389	0.00160085	0.0016504
HSD17B11	0.000256261	-0.001096	-0.000133979	0.00175304
PEX6	0.000256574	NA	NA	NA
DEDD2	0.000256967	NA	NA	NA
VSNL1	0.00025697	NA	NA	0.00150481
CHMP1B	0.000257017	NA	NA	0.000532943
SEM1	0.000257204	-0.000623976	NA	-0.00330929
SRPX2	0.000257402	NA	0.000773084	NA
FASTK	0.000257756	NA	NA	NA
PTRHD1	0.000257776	NA	-0.000243846	NA
TCEAL9	0.000257983	0.00118541	0.000917298	-0.000920236
HSD3B2	0.000258089	NA	NA	NA
REP15	0.000258279	NA	NA	NA
CARD16	0.000258486	NA	NA	NA
TRIM21	0.000259617	NA	0.000585834	NA
EMC4	0.000259747	NA	NA	-0.00128426
PLTP	0.00026035	-0.0022579	-0.000805868	-0.000929991
BCL10	0.000260579	NA	0.000534708	0.000613641
ARHGEF18	0.000260866	0.000420359	NA	NA
C11orf96	0.000260883	NA	NA	NA
SULT1C2	0.000261079	NA	0.000889463	0.000508422
AMOT	0.000261147	NA	NA	NA
LRRC19	0.000261182	NA	NA	NA
C4orf3	0.000261391	NA	-0.000189603	0.00202272
VNN1	0.000261515	NA	NA	0.00143334
SAV1	0.000261575	0.00121859	0.00298144	0.00218952
ANTXR1	0.0002619	NA	NA	NA
PLEKHS1	0.000262239	NA	NA	NA
SLC25A43	0.000262275	NA	NA	NA
ID1	0.000262435	0.00337029	0.00309682	-0.0148385
MMADHC	0.000262768	NA	0.000758533	NA
CDC37	0.000262772	NA	NA	-0.00362735
NMUR2	0.00026291	NA	NA	NA
SEC61B	0.000263415	0.00143627	-0.000984241	0.0017321
ITGA5	0.000263496	NA	NA	NA
H2BC5	0.000263609	0.00091317	-0.000919976	0.00253929
PRCP	0.000263682	NA	NA	NA
SDC3	0.000263764	NA	NA	NA
NPTN	0.000263782	NA	0.000980392	-0.00104646
MXRA8	0.000263894	NA	NA	NA
UBA7	0.000264325	NA	NA	NA
RPL13	0.000264362	-0.00353013	-0.00656101	-0.00340159
DDX60	0.000264369	NA	0.00379591	0.00266547
GSPT2	0.000264381	0.000500658	NA	NA
TMEM164	0.000264497	0.00136443	0.000991721	0.00229444
RCN3	0.000264542	NA	-0.000182126	NA
SNORA104	0.000264614	0.00067401	0.000582329	NA
PSMD13	0.000264692	NA	NA	NA
AIF1	0.000264741	NA	NA	NA
MGST3	0.000264805	-0.00135168	NA	0.000687813
HDAC10	0.000264852	NA	NA	NA
SLC9A1	0.000265083	0.000961536	0.00166026	0.00112964
LGALS2	0.000265458	NA	-0.000717417	NA
CXorf40B	0.000265507	0.000440256	0.000909931	0.000778147
NUDT2	0.000266233	NA	NA	NA
DDX5	0.000266594	0.00221873	0.0026788	-0.00203813
BTG1	0.000266717	NA	0.00121851	0.00165536
VPS16	0.000266927	NA	NA	NA
NAA60	0.000267053	NA	NA	NA
NT5C	0.000267102	-0.00076928	NA	0.00170815
TOM1	0.000267388	0.00045783	NA	0.00104067
CAPN13	0.000268188	NA	NA	NA
CAVIN3	0.000268236	0.000533002	NA	NA
GADD45A	0.000268353	-0.00187282	0.000766566	NA
DAPK3	0.00026837	NA	NA	NA
BACE2	0.000268449	NA	NA	NA
CLIP2	0.00026862	0.000285777	0.000545025	NA
SAMD9	0.000268782	NA	0.00164091	NA
ITGA3	0.000269102	0.00285878	0.00178679	-0.004404
FMR1	0.000269205	0.000809758	0.00142588	0.000515879
SNX9	0.00026949	0.00248121	0.00178715	0.00190812
SNRNP200	0.000269652	NA	NA	-0.00140022
GJA1	0.000269723	NA	NA	NA
C1GALT1C1	0.000269807	NA	0.00134952	0.000911384
QDPR	0.000269988	NA	NA	NA
ADH4	0.00027045	NA	NA	NA
MIR6848	0.000270565	NA	NA	NA
DRAP1	0.000270692	0.00217029	0.00120336	-0.00285093
PTPRN2	0.000270788	NA	NA	NA
RHBDF2	0.000271858	0.00177333	0.000792971	NA
H2AC18	0.000271937	0.000670938	NA	0.000908572
WFS1	0.000272002	0.0015542	0.00234373	-0.00223319
FAM89B	0.000272037	0.000634002	NA	NA
SPNS1	0.000272177	NA	NA	NA
ZFYVE27	0.000272512	NA	NA	0.000632755
ACTR2	0.00027269	0.000367962	0.00127314	-0.000759185
ZNF622	0.000272789	NA	NA	NA
DNM1	0.0002729	NA	NA	NA
NINJ1	0.000273402	NA	NA	-0.000808947
TMEM127	0.000273613	NA	NA	0.000583372
CETN2	0.00027415	0.000337153	NA	NA
PBLD	0.000274613	NA	NA	NA
WSB1	0.000274677	0.00117715	0.00109562	0.00176024
MFSD2A	0.000274996	NA	NA	0.000498399
PODXL2	0.000275076	-0.000498275	NA	NA
BAD	0.000275214	NA	NA	NA
PRKCSH	0.000275282	-0.00170554	-0.000321119	-0.00356806
MX2	0.000275624	NA	0.00375487	0.0014213
ADAR	0.000275625	NA	0.00119806	-0.00104632
LYPLA2	0.000276542	NA	0.000717855	-0.00144263
ARHGAP8	0.000276785	NA	NA	0.000893642
F2RL1	0.000277036	NA	0.0006859	0.000808633
FUT6	0.000277092	NA	0.000813979	0.000632902
P4HA2	0.000277255	0.00100482	0.000612972	0.00187683
FSTL3	0.000277449	0.000243998	0.000735318	NA
RARRES2	0.000277642	NA	NA	NA
OTOP2	0.000278179	NA	NA	NA
ALG13	0.000278222	NA	0.000887211	NA
LRP5	0.000278235	-0.00088645	NA	NA
PIM2	0.000278414	0.000500129	NA	NA
PARP9	0.00027878	NA	0.00237593	0.00137804
SH3KBP1	0.000279072	0.00102529	0.000669471	-0.00137465
MIR6859-1	0.000279139	NA	NA	NA
NUDT14	0.000279388	NA	NA	NA
SLC51B	0.000279398	NA	-0.000135888	NA
CLPTM1	0.000279415	0.000908074	0.000502151	-0.00167531
ANXA13	0.000279415	-0.00116004	-0.00270301	0.00476564
CHPF	0.000279542	0.000357526	0.00176908	NA
COL5A1	0.000279636	NA	NA	NA
PLLP	0.000279653	0.000925308	NA	NA
USP11	0.000280342	NA	0.000569261	-0.00134362
BTBD3	0.000280358	NA	NA	NA
TBXAS1	0.000280567	NA	NA	NA
DNPH1	0.000280816	-0.000890702	-0.000428134	NA
SCRN1	0.000281358	NA	0.000496757	-0.00248341
MGME1	0.000281707	NA	NA	NA
UROD	0.000282027	NA	NA	NA
DNAJB2	0.000282104	0.000373069	0.000926527	0.000797382
TMEM171	0.000282327	NA	NA	0.00129268
ATRAID	0.000282369	-0.000657653	NA	NA
RPS28	0.000282784	-0.00461179	-0.00228639	-0.00132207
BET1L	0.000283123	NA	NA	0.00104433
RNF187	0.00028329	NA	NA	NA
MAFF	0.000283304	0.000520389	0.00144149	0.00064565
EHBP1L1	0.000283314	0.00083665	NA	0.000619722
SGPP2	0.00028393	-0.000804464	NA	-0.000787102
F8A1	0.000284113	NA	NA	NA
GCG	0.000284279	NA	NA	NA
MAX	0.000284422	NA	0.00127127	NA
MAPK13	0.000285211	NA	NA	NA
TMEM30B	0.00028549	NA	0.000732414	NA
CXorf38	0.000285524	0.000900168	NA	NA
MROH6	0.000285846	NA	0.000889751	NA
TACC3	0.000285866	0.000570528	NA	-0.000978134
IGLV10-54	0.00028623	NA	NA	NA
CCL4	0.000286263	NA	NA	NA
ACTN4	0.000286781	NA	0.00388298	-0.00283263
VDAC1	0.000287094	-0.00682859	NA	0.0173921
HLA-DRA	0.00028716	-0.000731886	NA	0.00167833
TRNC	0.000287559	NA	-0.00368469	NA
PLCB3	0.000288043	-0.000500216	-0.000274034	0.00379858
PPP1R11	0.000288096	NA	0.000734099	0.00178074
GSKIP	0.000288142	0.000560316	0.0011225	NA
CXCL2	0.000288187	NA	0.0054996	0.00444161
IGLC7	0.00028847	NA	NA	NA
THBS2	0.000288523	NA	NA	NA
TRIB2	0.000288587	0.00061967	0.00075009	NA
H2AC6	0.000288801	NA	-0.00112534	0.00286986
TSC22D1	0.000289452	-0.00155724	NA	0.00326106
CA12	0.00028968	-0.000691606	NA	0.00139835
H2AC19	0.000289763	0.000723739	NA	0.000942599
ERP29	0.000290346	-0.00128771	NA	-0.00149884
DUSP6	0.000290433	NA	0.000940556	0.00361826
HNRNPDL	0.000290706	NA	NA	-0.000972322
BLNK	0.00029087	NA	NA	NA
PADI2	0.000291142	-0.000777251	NA	NA
CSNK1G2	0.000291595	NA	0.000697293	0.000626661
TSC22D4	0.000291928	NA	0.000512654	NA
TLE2	0.000292313	NA	NA	NA
TMEM250	0.000292563	NA	-0.000166539	NA
HSH2D	0.000292747	0.000435915	0.0015273	NA
EFNA3	0.000293446	0.000410844	NA	0.000635992
LINC00668	0.000293612	0.000273079	0.000611165	0.0022897
FBXL5	0.00029397	0.0004012	0.000948366	NA
BMP2	0.000294384	NA	NA	0.00124427
IL22RA1	0.000294581	0.000252701	0.00115063	0.000677903
ARL6IP4	0.0002947	-0.000546765	NA	-0.0012649
ACSL3	0.000294769	0.000918072	0.000584206	NA
ARL2	0.000295244	-0.00099575	NA	NA
GNB1	0.000295279	NA	0.00302815	NA
RNF149	0.00029598	NA	0.000740357	NA
PDK4	0.000296164	NA	NA	NA
ITGB2	0.000296731	NA	NA	NA
RNASET2	0.000297199	NA	NA	NA
DPM3	0.000297419	0.000260745	NA	NA
AGTRAP	0.000297723	NA	0.000614112	-0.000756235
FAAH	0.000298532	-0.000654868	NA	NA
ATP6V1F	0.000298953	0.00104481	0.0012285	-0.000959036
RHPN2	0.000299042	-0.000610441	0.000654159	0.000793455
GOLT1A	0.000299103	-0.000554763	-0.000245672	NA
CCNL2	0.000299176	0.000379459	0.00169677	0.000832934
ISLR	0.000299256	NA	NA	NA
TMEM120A	0.000299616	NA	NA	0.0018315
UBAP1	0.000299658	0.000396083	0.00063266	NA
ENO2	0.000299663	0.000291414	NA	0.00239221
ATG9B	0.000299881	0.000463559	0.000690375	NA
ENGASE	0.000300069	-0.00124948	-0.000275795	NA
COL10A1	0.000300249	NA	NA	NA
RHBDD2	0.000300625	0.000553558	0.000552784	-0.00113516
MOGAT2	0.000301128	NA	-0.000105318	0.00245265
WBP1	0.00030165	NA	NA	NA
RELA	0.000301721	0.0005141	0.000851797	0.000757029
LPIN3	0.000301765	-0.000762289	NA	0.0012078
PTP4A1	0.000301812	NA	0.000687207	0.000502394
RANGAP1	0.000301876	0.000849303	NA	NA
MIR503HG	0.000302542	NA	NA	NA
CHTF8	0.000302552	NA	NA	0.000650227
RNF4	0.000302739	0.000519211	0.00112432	NA
SLC4A4	0.000302811	NA	NA	NA
SH3GL1	0.000303231	0.000332918	NA	0.00148773
CPT1B	0.0003034	NA	NA	0.000582501
CKMT1B	0.000303631	NA	-0.000106799	0.000845817
NAP1L4	0.000303824	-0.000994387	NA	-0.0012317
LCP1	0.000304105	NA	NA	NA
CCL20	0.000304661	NA	0.00116087	0.00565168
RAB20	0.00030468	-0.00127559	NA	0.00157101
AAMDC	0.000304735	NA	NA	NA
RAB4B	0.000304902	0.000265742	NA	NA
SSH3	0.000305093	NA	NA	-0.000729485
TOB2	0.000305221	NA	NA	NA
ERAP1	0.000305651	NA	NA	0.000867878
GBP2	0.000306517	NA	NA	NA
H1-0	0.000306614	0.00197543	0.00234206	0.00728844
NEDD9	0.000306839	0.00130316	0.000945883	0.00271198
PDLIM7	0.000306865	0.00196273	0.00113639	-0.00177982
PRKCD	0.000307516	0.00028789	NA	NA
SH3GLB2	0.000307747	NA	NA	-0.00233024
HCP5	0.000307908	-0.00129915	NA	0.000522658
KRTCAP3	0.000307928	-0.00201502	-0.000608677	-0.00156297
BEST4	0.000308179	NA	NA	NA
CPNE2	0.000308588	NA	NA	NA
RNF44	0.000308655	0.000471442	NA	NA
OPTN	0.000309053	0.000399915	0.00160858	NA
LRG1	0.000309212	NA	NA	NA
SEC23B	0.000309228	0.000543582	0.00049545	0.000484549
EIF4E2	0.000309293	0.000603809	NA	-0.00116503
SMPD3	0.000309411	0.00145368	NA	0.000670458
PIGZ	0.00030948	NA	NA	NA
CPNE1	0.00030952	NA	-0.000216413	-0.00170642
WBP2	0.000309594	0.00142474	0.0015553	0.000903706
WNK2	0.000309651	NA	NA	NA
RPGR	0.000310073	NA	NA	NA
TSPAN6	0.000310134	NA	0.000749012	NA
PID1	0.000310141	NA	NA	NA
MST1R	0.000310549	NA	NA	NA
SULT2B1	0.000310638	0.000825644	NA	0.000780384
ICAM1	0.000311251	0.000247727	NA	NA
LZTS2	0.000311753	NA	NA	NA
FAM107B	0.00031301	0.000622531	0.000703556	NA
B4GALT1	0.000313407	0.00158204	0.00158928	-0.00409986
SLC17A4	0.000313437	NA	NA	NA
TMEM9B	0.000313751	NA	NA	NA
TNKS1BP1	0.000313865	0.000834962	0.000930654	-0.000849854
CNPY3	0.000314016	0.000257278	NA	NA
B3GNT3	0.00031405	-0.000993724	NA	-0.00198248
PICALM	0.000314283	NA	0.00101714	0.000879878
SLC51A	0.000314292	-0.00055448	NA	0.00521524
PTOV1	0.000314612	NA	NA	-0.00141541
RAB11B	0.000314652	NA	0.000507974	NA
ARHGAP27	0.000314831	0.000332284	0.00130811	0.00229584
IGKV1D-33	0.000314863	NA	NA	NA
C1orf210	0.000315017	NA	NA	0.000590924
IL4R	0.000315046	NA	0.00101846	NA
PBXIP1	0.000315225	NA	NA	NA
SMPD1	0.000315866	NA	NA	NA
BSG	0.00031609	-0.0034151	0.00325441	0.00273747
MICU1	0.000316207	NA	NA	NA
TNFAIP3	0.000316326	0.000251589	0.00106962	0.00159406
TSPAN17	0.00031649	0.000327145	NA	NA
PSENEN	0.000316689	NA	NA	NA
NRBP1	0.000316919	0.000816217	0.000924107	NA
CACFD1	0.000318024	0.000290476	NA	NA
ITGB1	0.000318357	0.00921498	0.00571352	-0.010365
IGLC6	0.000318484	NA	NA	NA
TOR1B	0.000318793	NA	0.001274	0.000965145
SLC10A3	0.000318869	0.000406748	0.00121565	0.000779184
IRF2BP2	0.000318937	0.000339099	0.00138737	0.00254076
DLGAP4	0.000319245	NA	NA	NA
C11orf49	0.000319493	NA	NA	NA
VPS51	0.000319685	-0.000870956	-0.000372862	0.000841501
TMC6	0.000320871	NA	NA	-0.00113138
MAP7D1	0.000321063	0.000433305	0.000877962	-0.000882067
SLC9A3-AS1	0.00032124	NA	-0.000440814	NA
WDR13	0.000321427	0.000267891	NA	NA
UFC1	0.000321569	NA	-0.000116128	NA
LZTS3	0.000321895	NA	NA	NA
HMGN4	0.00032203	NA	NA	NA
STEAP1	0.000322049	NA	NA	-0.00103395
NAMPT	0.000322099	-0.000586676	0.00238053	NA
LGALS9B	0.000322264	NA	NA	NA
STAT3	0.000322515	NA	0.000532163	0.000711687
BAG1	0.000322952	NA	NA	NA
PLXNA3	0.000323633	NA	0.000802897	0.000867405
SMOX	0.000323843	0.000347227	NA	NA
CREB3	0.000324001	0.000339776	0.000516892	0.000498749
SEMA3B	0.000324242	0.00115587	0.00385305	0.00280833
COMTD1	0.000324618	NA	-0.00021986	NA
RALGDS	0.000324937	0.00029708	NA	0.00162866
PFKP	0.000325015	0.00277644	0.00164827	0.00215515
B3GNT8	0.000325124	NA	NA	NA
GSTM1	0.000325181	-0.000505849	-0.000195698	NA
NXT1	0.000325438	0.000398853	NA	NA
JOSD1	0.000325654	0.000327461	0.00181447	0.00191615
RNF213	0.000325671	NA	0.00142753	0.000727795
CFLAR	0.000325932	0.000654323	0.00100667	NA
HBEGF	0.000326044	0.00149807	0.00400325	0.00166946
DDX23	0.00032615	NA	NA	NA
LAMA3	0.000326342	0.00305326	0.00104454	-0.00137845
FBXL6	0.000326557	-0.000770393	-0.000779111	NA
HELZ2	0.00032661	NA	0.00195147	0.00117711
SUPT5H	0.000326633	0.000439984	NA	-0.000828532
HILPDA	0.000327112	-0.00105652	NA	NA
H1-10	0.000327137	-0.00067838	NA	-0.00176367
HECTD3	0.000327312	NA	NA	0.000667989
PNCK	0.000327332	NA	NA	NA
TEX264	0.000327545	-0.000861998	NA	NA
CDIPT	0.000327955	NA	NA	-0.000802949
ARRDC4	0.000327975	0.000721407	NA	NA
SNORD14D	0.000328244	-0.000521078	NA	0.000998871
TMC5	0.000328305	NA	0.000954288	0.0026463
SFRP2	0.000328682	NA	NA	NA
CORO1B	0.000329306	NA	NA	NA
CARD10	0.000329317	NA	NA	0.00108837
SHROOM1	0.000330001	0.000377724	NA	NA
ATP13A2	0.000330003	0.00133442	0.000963512	NA
RIPK3	0.000330553	NA	NA	NA
SRXN1	0.000330614	0.000474796	0.000697269	0.00133478
TOR4A	0.000330989	0.000387958	NA	0.00110596
GSTT1	0.000331036	NA	NA	0.000553718
BCL7C	0.000331238	NA	NA	NA
MYDGF	0.000331566	0.00141822	0.00191578	0.00146286
TMEM98	0.00033194	NA	-0.000117067	NA
DCTN1	0.000331983	NA	NA	NA
ASAH1	0.000332064	0.000252146	0.000566161	-0.000981658
C11orf24	0.000332901	NA	NA	0.000595191
ACVRL1	0.000333149	NA	NA	NA
EPHB3	0.000333505	NA	NA	NA
TICAM1	0.000334072	0.000298432	0.00170934	0.000741213
AKR7A3	0.000334358	NA	NA	0.000567006
NELFA	0.00033448	0.000249187	0.000557374	NA
PIK3AP1	0.000334909	0.000324842	NA	NA
IGLV7-46	0.000335151	NA	NA	NA
MXD4	0.000335753	0.000244911	NA	0.000585453
EMP3	0.000335911	NA	NA	NA
SCNN1A	0.000336178	0.00138228	0.00202086	-0.00193503
COL6A3	0.000336448	NA	NA	NA
CRB3	0.000336789	NA	0.000856742	NA
STX18	0.000337624	0.000453461	0.00105233	NA
RHOU	0.000338297	NA	NA	NA
SLC12A7	0.000339618	-0.000553646	NA	0.000497638
PCDH1	0.000339884	0.00565186	0.00183623	0.000657471
CD52	0.000340256	NA	NA	NA
ARGLU1	0.000340372	-0.000543403	NA	NA
TMEM214	0.000340588	0.000488029	0.00112397	NA
TJP3	0.000341385	NA	0.00104459	0.00329639
ELMO3	0.000341507	NA	NA	NA
SMTN	0.000341922	NA	NA	NA
PMM1	0.000342133	-0.000549838	NA	NA
GNS	0.000342304	0.00099787	0.000663404	-0.00123454
REEP6	0.000343071	-0.000878107	-0.000412057	NA
NOS2	0.000343082	NA	0.00153186	0.00102891
SLCO2B1	0.000343184	NA	NA	0.00231553
HEPACAM2	0.000343326	NA	NA	NA
ARPC3	0.000343487	0.00151702	0.00301757	-0.00370015
NR1H2	0.00034379	0.000504618	0.000501528	0.000559551
MYL9	0.000344337	NA	NA	NA
ABCG1	0.00034444	0.000555668	0.000566079	NA
LMO7	0.000345228	0.00146157	0.00112852	0.000728598
PIK3IP1	0.000346191	NA	0.000567187	NA
GAA	0.000346767	NA	NA	NA
RPP25L	0.000347562	NA	NA	0.000736063
RNF128	0.000347657	0.00103293	0.00172026	0.00202322
ARFGAP3	0.000347793	0.00228425	0.00138694	0.00207765
MACROH2A2	0.000348059	NA	NA	0.000601062
EHD1	0.00034827	0.00157724	NA	0.000625827
METTL17	0.000348464	NA	NA	NA
CHI3L1	0.000348495	NA	NA	NA
RAB15	0.000348658	-0.00133438	-0.000391074	-0.000972758
TPRN	0.000348925	NA	-0.000235817	0.00171471
SLC5A1	0.000349754	-0.000694456	NA	0.00463132
PKIG	0.000350013	NA	NA	NA
RCAN1	0.000350518	NA	0.00426732	-0.001197
DHX15	0.000350632	0.000646648	0.00176251	-0.000722541
CCL2	0.000350733	NA	NA	NA
MCU	0.000351233	0.00119154	0.000691816	NA
OAS3	0.000351273	NA	0.0036422	0.00210449
SPRY2	0.000351734	NA	NA	NA
IGLV2-14	0.000351878	NA	NA	NA
GNE	0.000352476	0.00106472	NA	-0.00387571
RALY	0.000353414	-0.000591974	NA	0.000618285
VILL	0.000353968	NA	0.00058029	0.000999534
CYP27A1	0.000355178	NA	NA	NA
STX4	0.000355645	0.00032817	0.000761071	NA
TNC	0.000356435	NA	NA	NA
CES3	0.000356823	NA	NA	NA
TCEAL1	0.000358381	NA	NA	NA
SERPINE1	0.000358662	0.000781785	NA	-0.00158071
RIOK3	0.000360082	0.00159052	0.0013919	0.00185959
RNF19A	0.000360154	NA	0.00171658	NA
IGHV4-39	0.000360594	NA	NA	NA
PHYKPL	0.000360909	NA	0.000549959	0.00107276
ROMO1	0.000361229	-0.00128063	-0.000384614	NA
IGKV1-33	0.000361817	NA	NA	NA
GPR35	0.000362009	-0.000965115	NA	0.00314493
AVPI1	0.000363094	NA	0.000954566	NA
ASCL2	0.000363141	-0.000941511	-0.000392448	NA
MXRA7	0.000363455	0.000291155	NA	NA
TLN1	0.00036361	NA	NA	0.000632246
IGHV3-72	0.000364078	NA	NA	NA
FOXA3	0.000364802	NA	NA	NA
ARSA	0.000365018	NA	NA	NA
DGKQ	0.000365086	0.000247603	0.000611058	0.00064714
RNF114	0.000365369	NA	0.00087157	0.000616389
MYO1A	0.000365766	-0.000627865	-0.000718257	0.000731261
PDZD3	0.000366569	NA	NA	0.000922307
NDUFA11	0.000366946	-0.00160065	NA	-0.00569123
BRI3	0.00036723	NA	NA	NA
ABCB1	0.000367375	-0.00220922	-0.000108126	0.00679318
IRF6	0.000367465	0.000533195	0.000884083	NA
ARHGEF16	0.00036761	NA	0.000600035	NA
REX1BD	0.000367809	NA	NA	NA
PPARD	0.00036784	0.00248766	0.00138085	NA
GABARAPL2	0.000368697	0.00153517	NA	-0.00139235
CD53	0.000368734	NA	NA	NA
TRIM28	0.000369519	-0.00152763	-0.000155719	-0.00285671
DNTTIP1	0.000369691	0.000460578	0.00100556	NA
CD276	0.000370002	0.00047244	0.000877819	-0.00128527
PLCB4	0.000370805	NA	NA	NA
MYRF	0.00037111	0.00240555	0.00101862	-0.00200307
ARFGAP1	0.000372305	0.000773181	0.000798171	0.000854712
NRBP2	0.000372496	0.000583261	0.000607005	NA
CCS	0.0003732	NA	NA	0.00103886
RBM38	0.000373491	NA	NA	NA
RGS1	0.00037394	NA	NA	NA
GANAB	0.000374163	-0.00134826	NA	-0.00266269
GUSB	0.00037426	NA	NA	NA
NOL3	0.000374408	NA	NA	NA
PLEKHB1	0.000374859	-0.000523976	NA	NA
ABO	0.000374988	NA	NA	NA
MAST2	0.000375228	-0.00111016	0.00146212	0.00228555
ITGB4	0.000377521	0.0130282	0.004249	-0.00373944
DOK4	0.000377642	0.000532878	0.000791263	NA
SMCO4	0.000377915	-0.00049895	NA	NA
CMPK1	0.000378233	0.00224992	0.00196784	0.00201466
NAA10	0.000378683	0.000291196	0.000949049	0.00094668
ANXA6	0.000378826	0.000615122	NA	-0.00135764
SIGIRR	0.000379144	NA	NA	0.000789796
CHP1	0.000379456	NA	NA	NA
CDHR1	0.000380153	-0.00189362	-0.000396941	0.00108476
LEFTY1	0.000380178	-0.00300338	NA	NA
SECTM1	0.000380372	NA	0.000493828	0.000651277
KIZ	0.000380559	NA	0.00113664	0.0033307
MAP3K11	0.000381662	0.000261288	NA	0.0010394
ATOX1	0.000382417	NA	-0.000158966	NA
FCGR3B	0.000384333	NA	NA	NA
KIAA1191	0.00038457	0.00107233	0.000705097	NA
CERS6	0.000384768	-0.00128073	NA	NA
LMAN2	0.000384837	-0.000850425	0.000840166	NA
MMP24OS	0.000385349	-0.000531624	NA	NA
IGHV4-59	0.000385393	NA	NA	NA
XRN2	0.000386103	NA	NA	NA
FUT2	0.000386264	NA	0.000654662	0.000727573
PDE9A	0.000386888	NA	NA	0.00107155
TRIM15	0.00038783	NA	NA	0.00140478
FMO5	0.000388054	NA	NA	NA
ISG20	0.000388528	0.000889015	0.00205151	0.000832705
ACADS	0.000388906	NA	-0.000196038	NA
TCIRG1	0.000388987	0.000922802	NA	NA
PSMD10	0.000389447	0.00165005	0.00156988	0.000596879
SF3A2	0.000389799	NA	0.000756072	NA
ACTR1B	0.000390742	-0.000515826	NA	NA
RAC2	0.000390951	0.0010596	NA	-0.0017431
SPATA20	0.000390971	NA	NA	0.000867065
SNHG19	0.000391788	-0.00108736	-0.000360729	NA
TMEM106C	0.000392078	-0.00147758	NA	NA
BATF2	0.00039247	NA	0.00101675	0.00119318
TMEM37	0.000392795	NA	NA	NA
C20orf27	0.000393153	NA	-0.000189604	NA
UQCR10	0.0003932	NA	NA	0.001166
IGHV3-15	0.000393344	NA	NA	NA
FOSL1	0.000393623	0.00158359	0.00270914	-0.00121361
IFI35	0.000394094	NA	0.00213454	0.00185325
CSNK1D	0.000394516	NA	0.000653313	NA
RALGAPA2	0.000394859	NA	NA	0.000784221
TAZ	0.000394891	NA	0.000636546	0.000900437
PTPRA	0.000394957	0.000809359	0.000796809	NA
VIPR1	0.000395146	NA	-0.000306176	NA
IGLV9-49	0.000395592	NA	NA	NA
TMEM256	0.000395715	-0.000884179	-0.000217683	0.0022951
SEZ6L2	0.000396475	0.00118985	0.000747429	NA
GBA	0.000396624	NA	NA	NA
BZW1	0.000397155	0.000545678	NA	NA
SCAMP4	0.000397292	NA	0.000668244	NA
UBXN1	0.000397781	-0.000576046	-0.000207549	0.000863849
TRAPPC6A	0.000397979	-0.000648775	NA	NA
APOBR	0.000398025	NA	NA	NA
PAX8-AS1	0.000398291	-0.000696176	NA	NA
TSKU	0.000398431	0.000253813	NA	-0.00107533
GPCPD1	0.000399027	NA	0.000504316	0.000803334
P2RX4	0.000399088	NA	0.000494178	0.000501793
MYL5	0.000401306	NA	NA	0.00053333
LRATD1	0.000402123	NA	NA	0.00287877
CCL3	0.000402819	NA	NA	NA
KLF10	0.000402881	-0.00123805	NA	NA
NDUFB3	0.000403272	NA	NA	NA
MUC4	0.000403929	0.0030573	0.00370674	-0.0126277
MED14	0.000405094	0.000300956	NA	NA
CD59	0.000405372	0.00105954	0.000494829	-0.000812072
TUBB2A	0.000405584	0.000469044	0.000809363	-0.002021
SPNS2	0.000405815	-0.00066775	0.000709591	NA
SIGMAR1	0.000405946	-0.000578228	-0.000501767	-0.00122584
PCGF3	0.000406113	NA	0.000533917	NA
GRTP1	0.000408535	NA	NA	0.000583516
TPM3	0.00040868	0.001063	0.00102056	-0.00257758
NDFIP1	0.000408705	0.000885512	0.000705724	NA
SNORD104	0.000409529	-0.00061007	-0.0001501	0.00107832
SEPHS2	0.000409537	-0.000770414	NA	NA
TNFSF13	0.000410109	NA	NA	0.00077818
SIAE	0.000411495	-0.00073622	-0.000236419	0.000920486
CCN1	0.000411645	NA	NA	-0.00150632
TMX4	0.000412244	0.000275723	NA	NA
CDH1	0.000412449	-0.00245558	0.00192795	-0.00210306
IGHV3-7	0.00041323	NA	NA	NA
HINT1	0.00041367	-0.00246549	-0.000680109	NA
PHLDA2	0.000413728	0.000593363	0.000905656	0.00189613
ATG16L1	0.000414107	NA	NA	0.00135175
OAS2	0.000414316	NA	0.00544101	0.00316982
PACSIN2	0.000414345	0.000590326	0.000699835	NA
LSM7	0.000415522	NA	NA	0.000581039
VWA1	0.000416114	NA	NA	-0.000852625
LINC01819	0.000416886	-0.000956182	0.00130882	0.00192349
CDH17	0.00041725	-0.0021739	0.00302546	0.0194695
IFNGR1	0.000418023	0.00106117	0.000713193	0.00142904
MAP2K3	0.000418096	NA	NA	0.00176806
GPX1	0.000418401	-0.00180037	0.00136817	-0.0033924
SLC52A3	0.00041926	0.000592747	0.000920625	0.000691208
INPP1	0.000419674	0.000845775	0.000693255	0.00083653
SHF	0.000421546	0.000635481	NA	NA
UBXN6	0.000421684	0.000319955	0.00077447	NA
PERP	0.000421698	0.00248385	0.00144001	-0.00167646
RETSAT	0.000421717	NA	0.000502329	0.00196498
TNFRSF14	0.000421748	NA	0.000541638	0.000579797
ZNF358	0.000422597	NA	NA	NA
STOML2	0.000422829	NA	-0.00070841	NA
NFE2L1	0.000423217	0.000476761	0.00234494	NA
CHMP1A	0.000423378	0.000306122	0.000554125	-0.00157054
TRPM4	0.000424048	NA	NA	NA
FAM83A	0.000424683	0.00381947	0.000803065	NA
GTF3C6	0.000424791	NA	-0.000136946	NA
SARAF	0.0004249	0.000932008	0.000777037	NA
UPP1	0.000425167	0.000365992	0.000664313	NA
FAM210B	0.000425355	-0.000509183	-0.000748153	0.000512767
MPP1	0.000425696	NA	NA	NA
MIR3064	0.000425805	0.000785366	0.0013859	0.00243625
SCNN1B	0.000426483	NA	NA	NA
LRP1	0.000427214	0.000307072	NA	0.000487911
A4GALT	0.000427248	0.000519343	0.000553008	NA
JAG1	0.000428778	0.00232346	0.0019231	0.00268182
MAN2C1	0.000428895	-0.00059333	NA	NA
MYO1C	0.000429327	NA	0.000542717	NA
TP53I3	0.000429862	NA	NA	0.000648047
TNIP2	0.000430752	0.000413715	0.000739938	0.00119525
IL10RB	0.000431018	0.000464543	NA	0.000898223
FGFR4	0.000431143	-0.000751332	-0.000170103	0.00070382
ATP2C2	0.000431561	-0.00105539	NA	NA
PRR15	0.00043235	0.00096033	0.000751063	0.00227942
MYD88	0.000432512	NA	0.00120573	NA
FCGR3A	0.000432805	NA	NA	NA
CAPN5	0.000433446	NA	0.000580127	0.00321479
SULT1B1	0.0004335	NA	NA	NA
SREBF2	0.000433537	0.000304117	NA	0.00110947
ACTA2	0.000433554	NA	NA	NA
SRMS	0.000433711	NA	-0.000114935	NA
CD46	0.000433843	0.000339979	0.00152017	-0.00383302
YIF1A	0.000434213	0.00072824	0.000544545	0.00117239
ENTPD6	0.000434623	-0.00140008	NA	0.00611653
IGLV1-44	0.000436461	NA	NA	NA
ZNF655	0.00043708	NA	NA	NA
PIGT	0.000437932	NA	0.000827252	-0.000755757
UBD	0.000438136	NA	0.000597782	NA
SF1	0.000438546	-0.00098269	-0.000161289	NA
CUTA	0.00043906	NA	NA	-0.00143325
UBL4A	0.000440843	NA	0.00118794	0.000552539
SRI	0.00044097	0.00107144	0.000923413	0.00178429
FCGR2A	0.000441761	NA	NA	NA
EPPK1	0.000442188	-0.000683718	NA	NA
BAK1	0.000442748	0.000363362	0.00119928	0.000689976
FAM174C	0.000442953	NA	NA	0.000573608
GGT6	0.000442959	NA	NA	0.000658398
IGLV2-11	0.000443514	NA	NA	NA
CLIC5	0.000443592	NA	0.000503791	NA
COPS9	0.00044376	NA	-0.000220744	-0.000835871
BCL2A1	0.000444	NA	NA	NA
RHOG	0.000444078	NA	NA	0.000489189
UCP2	0.000444396	NA	NA	-0.00221077
TCEA3	0.00044478	-0.000563453	NA	NA
PET100	0.000444892	NA	NA	NA
GPRC5C	0.000445191	0.000938292	NA	0.000697775
GLMP	0.000446895	NA	NA	NA
HIGD1A	0.000447106	-0.000838834	NA	-0.000732751
ARRDC1	0.000447458	-0.000728593	NA	NA
CCL28	0.00044783	NA	NA	NA
NENF	0.000447883	NA	NA	-0.00147913
CTDSP2	0.000448099	0.000343907	NA	-0.00145172
CA7	0.000451635	NA	NA	NA
TXN	0.00045237	-0.00113355	-0.00209319	-0.00213218
KLC4	0.000453027	NA	NA	NA
ADTRP	0.00045309	NA	NA	NA
SLC2A3	0.000453876	0.000386952	NA	-0.0112324
APH1A	0.000454165	0.00090855	0.000654032	-0.00257633
NOP56	0.000454345	-0.000709445	-0.000791479	0.00116374
USH1C	0.00045448	-0.000913994	0.000626848	0.00325004
DYNLRB1	0.000454687	-0.000628068	0.00180544	0.00290526
NR2F6	0.000454976	NA	NA	-0.00103813
MYO7B	0.000455681	NA	0.00100048	0.00351455
CARD19	0.000456662	0.00059325	0.000765763	NA
YPEL3	0.000456765	0.000699013	0.000508055	-0.00106543
IGHV3-11	0.000456976	NA	NA	NA
NSDHL	0.000457086	0.000438888	0.00116456	0.00138894
MAP2K2	0.00045749	NA	0.00126387	0.0021628
CHKB	0.000457606	NA	NA	0.00095148
SGSM3	0.000457901	0.000249787	NA	NA
EIF2S3	0.000458632	-0.0020117	-0.000164025	-0.00358827
SRRM2	0.000459492	-0.00245981	0.00137282	-0.000853638
GHITM	0.000460316	NA	NA	-0.001568
FBXW5	0.000460349	NA	NA	0.00177943
TMEM179B	0.000460754	NA	NA	0.000647375
U2AF2	0.000460818	NA	NA	NA
LSP1	0.00046129	NA	NA	NA
IL2RG	0.000463128	-0.00134191	NA	0.00120261
NDUFA6	0.000463164	NA	-0.000207195	0.000997231
EPB41L2	0.000463189	NA	0.0005894	NA
ARHGEF1	0.000463641	0.000502378	NA	NA
NDUFA2	0.00046371	-0.00056901	-0.000294453	NA
CEBPB	0.00046374	0.000969887	0.00165344	0.00086473
PLA2G10	0.000465064	NA	NA	NA
SPPL2B	0.00046574	NA	NA	NA
SSNA1	0.000466062	NA	-0.000302289	0.000518521
PCED1A	0.000466642	NA	NA	NA
TAGLN	0.000466862	NA	NA	NA
HIF1A	0.000467222	NA	0.000701184	-0.0014625
SIRT6	0.000468821	NA	NA	0.000570933
EDN1	0.000468997	0.00137042	0.00414841	0.00143229
PTGR1	0.00046911	NA	NA	0.00115885
MRFAP1L1	0.000469782	0.00071246	0.000964039	-0.000775342
MARVELD3	0.000470134	0.000289833	NA	NA
ZBTB7B	0.000470808	NA	NA	0.00109694
EFNA1	0.000471384	NA	0.00203218	0.00659495
PPIC	0.000471722	0.000921282	0.00137292	-0.00074468
DPP4	0.000471986	NA	-0.000520914	NA
ALOX5	0.000472289	0.000664319	NA	-0.00148815
NOP16	0.000474164	0.000739708	NA	0.000574416
EFNB1	0.000474293	0.00288973	0.00496903	0.00932339
USF2	0.000474631	0.000304778	NA	-0.00106282
MRPL23	0.000475728	-0.00058032	-0.000622582	NA
RGS2	0.000476462	NA	NA	NA
SOD1	0.000478832	-0.0046683	-0.000787192	-0.000807445
SHFL	0.000480464	NA	0.000961494	0.000607961
PGGHG	0.000480471	-0.00209072	-0.000327056	NA
ACAA2	0.000481318	NA	NA	NA
PARP10	0.000481361	NA	0.00173862	0.00150842
GADD45B	0.000482659	0.00104708	0.00208493	0.000682491
ILK	0.000484227	NA	NA	NA
NAPA	0.000484348	NA	0.00163159	NA
CKMT1A	0.000484709	NA	-0.000127277	0.00103872
ECM1	0.000485582	0.00370208	0.00130339	NA
EIF6	0.000487026	-0.0014496	0.00288326	0.00278548
MAPKAPK2	0.000487354	0.000547546	0.000669847	0.000483714
HK2	0.000487695	0.000397325	0.000734092	0.00314697
ZNF511	0.000488757	-0.0011978	-0.000357501	0.00121218
GBP3	0.000488854	NA	0.00177802	0.00121972
SNRPB2	0.000489915	0.000410369	NA	NA
IP6K2	0.00049047	-0.00157298	-0.000374818	-0.000923191
ERN2	0.000491444	0.00042679	NA	NA
FBLIM1	0.000491556	NA	0.000735388	0.000702275
PPP1R14D	0.000492188	-0.0013888	NA	0.00464211
TMEM9	0.00049226	NA	0.000505184	-0.00124108
MAP3K20-AS1	0.00049367	-0.000516022	NA	NA
CTSK	0.00049773	NA	NA	NA
NOXA1	0.000498404	NA	-0.00011897	0.0008399
SMS	0.000498483	NA	0.00087838	-0.00470195
CCDC120	0.000499065	0.00038942	0.000891607	NA
TP53INP2	0.000499492	0.000543279	0.00098478	0.0011419
TMED9	0.000499756	0.00170579	0.00115511	NA
GSDMD	0.000499861	NA	NA	NA
CAPNS1	0.00050364	0.00266304	0.00194659	-0.00601829
CLN3	0.000503767	NA	NA	NA
ADAP1	0.000504402	-0.00196428	0.0012121	0.00226422
MRPL41	0.000504487	NA	-0.000950806	NA
IFI44	0.000505613	NA	0.00588432	0.00303135
YIPF3	0.000506014	0.000646902	0.000609101	NA
RBM10	0.00050611	NA	NA	NA
ANKRD10	0.000506982	NA	0.00054407	NA
LAD1	0.000507139	0.00160402	0.00114245	-0.000780144
CGN	0.000507338	0.000321013	0.000752004	0.00084527
STAT6	0.000507758	NA	0.00104104	0.00162346
DHRS11	0.000508177	NA	-0.000461954	0.00215708
MFGE8	0.000508253	0.00124232	0.000814717	-0.00169046
RPL10P9	0.000509434	-0.000874021	NA	0.000520649
MSN	0.00050969	0.00385887	0.000980318	-0.0037425
MARCKS	0.000509723	0.000340113	0.000699654	-0.000779695
HTATIP2	0.000509841	-0.00154792	0.000549307	0.00129429
PRDX6	0.000510768	NA	NA	-0.00466238
GRAMD4	0.000511568	NA	NA	0.000500955
ACO2	0.000511612	-0.00142658	NA	0.00190503
TMEM129	0.000511843	0.000278806	0.000658148	NA
PTK6	0.000512438	0.000480911	0.0011689	0.00233782
CAPG	0.000514112	0.00491543	0.00160393	-0.00667214
KCNK5	0.000514611	0.000560211	0.00057522	0.000648306
ATP6V0E1	0.000514612	0.000405959	0.000871876	0.000775445
MGLL	0.000514964	0.000269814	0.00128736	0.000711165
EFNA2	0.000515085	NA	NA	0.000614844
PCK1	0.000515118	-0.00377516	-0.000227301	0.00344021
SYNGR2	0.000515435	0.00333501	0.00160701	-0.00574326
YWHAB	0.000515951	-0.000821699	0.000508505	-0.00183653
COL6A1	0.000517305	0.00107153	NA	-0.00193728
NSFL1C	0.000518584	NA	0.000608983	0.000535386
PINK1	0.000518764	0.000866699	0.0010396	NA
EPHA2	0.000519424	0.015232	0.00715658	NA
APRT	0.00051951	-0.00222946	-0.00247582	-0.00283978
RPS4Y1	0.000520351	NA	NA	NA
ENTPD8	0.000521104	NA	NA	NA
IGHV1-18	0.000521208	NA	NA	NA
MLPH	0.000521492	0.00235104	0.00120124	-0.00200789
YPEL5	0.000521959	0.000849295	0.000997402	NA
ATP6V1E1	0.000522667	0.000950517	0.00169291	-0.00521891
VDR	0.000522824	NA	NA	0.00131038
JPT1	0.000523018	NA	NA	0.0011702
ST3GAL1	0.00052386	0.00102826	0.000726279	NA
ERGIC1	0.000524212	-0.00122234	0.00101622	-0.00150602
CCDC22	0.000524532	0.000433022	NA	NA
SNORA70	0.000524858	NA	0.0025466	0.00292134
XK	0.000525218	0.000684809	NA	NA
SERPINH1	0.000525565	NA	NA	-0.0010685
TTYH3	0.00052583	0.000362421	NA	NA
GAK	0.000527313	0.000855012	0.00153027	0.00112615
ACSS2	0.000527442	0.00130725	0.000757776	0.00615465
CXCR4	0.0005276	NA	NA	NA
MSLN	0.000528466	0.00100775	0.00271592	NA
MGST2	0.000528534	-0.00057371	NA	NA
KRT23	0.000528747	0.00217372	0.00474158	-0.00504483
ADAM15	0.000529723	NA	0.00118056	-0.00181528
FOSL2	0.000530066	-0.000901396	0.00137383	0.00136208
CYB5R3	0.000530073	0.000795292	0.000920306	-0.00101771
GBA2	0.000531172	NA	NA	0.00119923
C1orf115	0.000531801	NA	NA	NA
CALM3	0.000532105	-0.000581974	NA	-0.00390117
C2	0.000532105	NA	NA	NA
ABHD17A	0.000532819	NA	NA	NA
TRIP10	0.000533603	0.00485984	0.00195134	NA
MUC20	0.00053434	0.00116832	0.00626853	0.00909584
TGOLN2	0.000535995	NA	-0.000237367	NA
DUSP23	0.00053676	NA	NA	NA
RAB1A	0.000537963	0.00073258	0.000920066	NA
LAMTOR2	0.000542502	0.000245421	NA	NA
OGFR	0.000543147	0.000419232	0.000710911	NA
GPKOW	0.000543659	0.000595769	0.000538773	-0.00072817
CHST4	0.000544158	0.00265523	0.00120306	NA
XAF1	0.000545745	NA	0.0021934	0.0014715
UBL5	0.000547662	0.00118935	0.000527155	NA
TC2N	0.000547769	0.000351343	0.000783971	NA
FAM160A2	0.000548451	NA	NA	0.00152173
FURIN	0.000551311	0.000814945	0.000746047	-0.00275108
TP53I11	0.000552158	NA	NA	NA
PKIB	0.000554547	NA	NA	0.000742331
NADSYN1	0.000556671	NA	NA	0.00106649
SYT13	0.000557036	0.000547642	NA	NA
PPA1	0.00055708	0.000647384	0.00234316	0.000820396
DMBT1	0.000557173	NA	NA	NA
TAF7	0.000558128	0.00120106	NA	0.000929599
MYO15B	0.000559232	NA	-0.000140221	0.00384514
SNX5	0.000560684	NA	-0.000245693	-0.000735064
H3P6	0.000562243	0.000674834	0.000600042	NA
TDP2	0.000562615	NA	NA	NA
SBNO2	0.000563004	0.000510111	0.000818634	NA
FERMT1	0.000565174	0.00280274	NA	0.00100455
KRT6B	0.000565594	0.00109889	NA	NA
SLC6A14	0.000567932	0.00026342	0.00116381	0.000939267
MBOAT7	0.000569384	NA	0.000688976	-0.00317102
ZDHHC12	0.000569766	0.000268941	NA	NA
TCEAL4	0.00056978	NA	NA	-0.00187581
OAZ1	0.000570885	0.0013545	0.00687634	0.00103136
TAP1	0.000571401	NA	0.0029396	NA
KRT6A	0.00057216	0.000396143	NA	NA
CCN2	0.000572671	0.000584959	0.00115145	0.00203836
EGLN3	0.000572751	-0.00170631	NA	0.00745799
SCAND1	0.000573277	NA	-0.000195795	NA
DHRS7	0.00057403	-0.000674156	NA	0.000566748
MZT2A	0.000574144	-0.000756276	NA	-0.00139158
MTMR11	0.000574193	-0.000665673	NA	0.00154857
NET1	0.00057642	-0.00133583	0.000857148	-0.000818141
KCNN4	0.000576446	0.00110842	0.000688312	NA
GAS6	0.000578703	-0.00189871	-0.00012332	-0.00225652
LUM	0.000580181	NA	NA	NA
GPR108	0.000580292	0.000920486	0.000710218	NA
CLDN23	0.000582133	NA	NA	NA
SLC25A1	0.000582214	NA	0.000615187	-0.00233772
EID1	0.000582873	0.000251128	NA	NA
SULF2	0.000583242	0.00602689	0.00255206	0.00317456
NDRG2	0.000583991	0.000658305	NA	NA
BTNL3	0.000584729	NA	NA	0.00299227
C1QA	0.000586642	NA	NA	NA
IGKV4-1	0.00058684	NA	NA	NA
CTDSP1	0.000589631	NA	NA	0.000920171
SELENOW	0.000591283	NA	NA	0.00131195
SLC39A5	0.000592064	-0.000543331	-0.000288898	0.00154855
GNAI2	0.000592142	NA	0.000916626	-0.00146325
RNH1	0.000592344	NA	0.000514969	0.000718208
IDH2	0.000593222	-0.00359658	NA	0.00249372
TMEM230	0.000593649	0.000671574	NA	0.00131983
SLCO4A1	0.000594068	-0.00313602	-0.000282795	NA
IGLC1	0.000594075	NA	NA	NA
FOSB	0.000594308	0.00533105	0.00242464	-0.00084107
TIMP3	0.000594502	0.000508577	NA	NA
GPRC5A	0.000595817	0.0071261	0.0124303	0.00353165
KDELR1	0.000597877	0.0015059	0.00228873	-0.00356684
TPM1	0.000597943	-0.00187394	0.00282964	NA
FCER1G	0.000600678	NA	NA	NA
ZG16B	0.000601005	NA	NA	NA
MAGED2	0.00060216	0.000649807	0.00198798	0.000976001
CASP7	0.000603906	0.00029229	0.000529439	0.000546187
IGSF8	0.000605419	0.000451071	NA	NA
ATP5MC2	0.000606168	-0.00776689	-0.00266812	0.00108256
AEBP1	0.00060618	NA	NA	NA
CELP	0.000606409	-0.00114333	-0.000642303	0.000665796
TNFRSF1A	0.000606567	0.000648076	0.000758806	0.00050325
GRHPR	0.000606777	NA	NA	-0.000828051
SNRNP70	0.000608243	NA	NA	-0.0009378
CCL18	0.000611955	NA	NA	NA
IL1B	0.000612304	NA	NA	0.000775252
PRSS22	0.000612731	0.00511344	0.00443341	NA
TMEM258	0.000614185	-0.000726944	NA	0.00144333
CYP4F2	0.000617692	-0.00312094	0.000691348	0.00569456
LAMTOR4	0.000619984	-0.000969466	NA	0.00059543
IGFBP4	0.000620047	NA	NA	NA
SLC22A18	0.000620583	-0.000964994	NA	0.00408297
PON2	0.000622663	NA	0.000668617	NA
YWHAQ	0.000622675	-0.00123005	NA	-0.00374794
TRNW	0.000623466	0.000340073	-0.000539064	0.0011258
IGLV6-57	0.000624267	NA	NA	NA
PLD3	0.000624544	0.00116111	0.00126811	-0.000788422
TSPAN8	0.00062498	-0.014287	0.0084353	0.0561718
RNF186	0.000627585	NA	0.000886572	0.00232178
CASK	0.000629656	NA	NA	NA
VEGFA	0.000629988	-0.00117791	0.00607671	0.0280841
RNASEK	0.000631985	NA	0.00055013	NA
PADI1	0.000633745	0.0131165	0.00190204	-0.00301155
IGKV3-15	0.000633971	NA	NA	NA
RAB11FIP1	0.000634223	0.0014882	0.00138938	-0.00186201
TMEM45B	0.000634752	-0.000773959	0.00180587	0.00832217
ADGRE5	0.000634816	0.000934648	0.000761176	0.000630506
C9orf16	0.000635076	0.00220301	-0.000939209	-0.00639161
ATF4	0.000635795	0.00242746	0.0101638	0.0126894
MAEA	0.000636283	0.000506652	0.00127218	0.000561797
TNIP1	0.000636493	0.000334354	0.00156518	0.0039419
UNC93B1	0.000637084	0.00374114	0.0014787	NA
FUCA1	0.000638112	NA	0.000891018	-0.00228659
CD14	0.000638195	NA	NA	NA
S100A8	0.000638365	NA	NA	NA
LPCAT4	0.000640835	0.00533646	0.0010117	0.00276735
NPDC1	0.000641211	-0.000827899	-0.000175927	NA
CCL15	0.000641292	-0.00064346	-0.000219829	0.000706082
IFNGR2	0.000644152	NA	0.000544791	0.00179414
CHP2	0.000644821	NA	-0.000555824	0.000864013
SHISA5	0.000646297	-0.00115812	0.000834891	-0.000823524
NIBAN2	0.000646318	0.00262227	NA	0.000561865
PTPRF	0.000646522	0.00134549	0.00107509	-0.00534985
GUCD1	0.000646885	-0.00194377	NA	0.000826387
SMIM22	0.000647785	NA	NA	NA
FKBP8	0.000648628	NA	0.000861406	-0.00278142
PRR13	0.000648866	-0.00241277	0.00340727	0.00938023
ACTL8	0.000649021	NA	NA	NA
CDC42EP1	0.000651299	0.000636176	0.00157589	NA
STXBP2	0.00065334	0.000561322	0.00074398	-0.00114319
ELK1	0.000653952	0.000773374	NA	NA
IDS	0.000654729	0.00200301	0.00190037	0.000982133
IRF1	0.000655883	0.000831103	0.0016865	0.000851893
ST13	0.000656784	-0.00178165	-0.000615118	0.00135439
LAMP2	0.000657649	0.00142561	0.00226434	-0.00150255
TSPAN3	0.000658642	NA	0.00152932	0.0027971
PDCD4	0.000659169	NA	NA	NA
GALE	0.000659421	0.00105712	0.00176562	NA
PKP3	0.000660081	0.000676454	0.000704118	0.00300966
IGKV3-11	0.000660464	NA	NA	NA
PTPRH	0.000660537	0.00124862	0.00147836	0.00234802
VASP	0.000661729	0.00101851	0.00129232	NA
B3GALT5	0.000662792	NA	0.000793321	0.000715851
TMEM259	0.000669151	0.00184845	0.00212237	0.00100644
PYY	0.000670958	NA	NA	NA
TRIM31	0.000671183	0.00413785	0.00420533	0.00774272
ATF3	0.000671641	NA	0.00414338	0.0008311
SPRR1B	0.000673784	0.000472564	NA	NA
TMA7	0.00067452	-0.00177002	-0.000817346	-0.00301207
CASP1	0.000675014	NA	NA	NA
TRNG	0.000675116	0.000624528	-0.000123967	NA
ARHGDIB	0.000676754	0.000522883	0.000891043	-0.00457294
AKR1A1	0.000679049	NA	NA	NA
RNASE4	0.000679662	0.000649945	NA	0.000632593
TSC22D3	0.000680051	0.0189693	0.00305776	0.00249615
TPM2	0.00068204	-0.000767792	NA	-0.00371989
FAM102A	0.000683323	0.00138135	NA	0.0017516
HMG20B	0.00068338	0.000414938	0.000619201	NA
LDHA	0.00068446	-0.0135135	NA	0.0482958
USP9X	0.000684796	0.000872945	0.000612001	NA
AP1M2	0.000687179	NA	NA	-0.00178175
RRAS	0.000688095	0.00217763	0.00127404	NA
ARPC2	0.000688465	0.00289629	0.00281399	-0.00307714
ACSL5	0.000688613	-0.00274	NA	0.00300661
GMDS	0.000690839	-0.00176521	-0.000336133	0.0018376
HEXB	0.000694349	0.00147433	0.00125691	-0.00144165
MIR650	0.00069469	NA	NA	NA
ACP5	0.000694721	NA	NA	NA
MXD1	0.000697359	0.000385912	0.00176046	0.00287033
RASSF7	0.000699251	0.000579974	0.000704577	0.000875973
SULF1	0.000699845	NA	NA	NA
OTC	0.000700028	NA	-0.000135962	NA
ATP2A3	0.00070144	NA	-0.000179569	0.000897517
PLIN2	0.000706025	-0.00115908	-0.000363982	0.001755
TRNP	0.000711242	0.00179333	-0.0013533	0.00554881
THBS1	0.000712033	NA	0.00069852	-0.00165442
PRRG1	0.000712125	0.0020452	0.00233252	NA
SLC20A1	0.00071247	0.00108834	0.00229761	0.000588029
GSTP1	0.00071411	-0.00373998	0.00624954	-0.0435408
ECH1	0.000715227	-0.0012615	-0.000162758	NA
AMN	0.000715732	-0.000581749	-0.000852325	NA
OS9	0.000716913	0.000584747	0.00145821	0.00116226
STARD10	0.000717764	-0.00140567	-0.00048698	-0.0020511
FAM3A	0.000717955	0.000378066	0.00126743	0.00157443
CSRP1	0.00071841	0.000764387	0.00109911	-0.00217987
SMIM24	0.000719437	-0.00106341	-0.000154365	0.00305653
ALOX5AP	0.000721523	NA	NA	NA
C4orf48	0.000721622	0.000259679	0.000603612	NA
LMF2	0.000723452	0.000580421	NA	NA
MYADM	0.000723992	0.0015143	NA	-0.00141935
GUCA2B	0.000724043	NA	NA	NA
ATP6V0D1	0.00072603	0.000379481	0.000624463	NA
KLK8	0.00072703	0.00233305	0.00139316	-0.00109353
ZC3H12A	0.000728668	0.000766985	0.00151034	0.000963108
PLEC	0.000729393	0.00298402	0.00251427	0.00447328
SDF4	0.000732842	0.000460626	0.0015948	-0.00136968
MIDN	0.000734803	0.00103766	0.00275102	0.00109836
NUCB1	0.000735447	0.000261847	0.000595274	NA
TMEM59	0.000735961	0.00150346	0.000757192	NA
SOCS3	0.000736238	NA	NA	NA
GNA11	0.000736956	0.00033492	0.000804373	0.00150488
RPL28	0.00073723	-0.00296072	-0.00166128	-0.000893937
TPP1	0.000737588	NA	0.00060703	NA
GRIPAP1	0.000737612	0.00108895	0.00104042	NA
TFE3	0.000738648	0.000761201	0.000862067	NA
TCIM	0.00073908	0.0073394	0.00494575	0.00516918
ITPRID2	0.000739215	0.000592804	0.00088632	NA
ITGA6	0.00073952	0.00391431	0.00115916	0.000997335
PGRMC1	0.000739646	-0.000928686	0.00247072	0.00221802
COX7C	0.000739925	-0.00639496	-0.00113079	NA
BCL3	0.000740425	0.000567739	0.000713755	0.00122175
FLNA	0.00074108	-0.00203321	0.00183556	-0.0138245
PLPP2	0.000741364	-0.00132116	0.00105491	NA
IGLJ3	0.000741621	NA	NA	NA
AHNAK	0.000743488	-0.000572354	0.000902743	0.00222574
DDT	0.000744406	NA	-0.00150341	0.000910307
PSMB8	0.000744677	-0.000543651	0.00179927	0.000557024
HNF4A	0.000747552	-0.000863598	NA	0.00613912
RPS19BP1	0.000748902	NA	NA	0.00263453
F11R	0.000749912	0.00405673	0.00247184	NA
STAT1	0.000753983	NA	0.00207259	NA
TSPAN15	0.000754657	0.00148454	0.000778043	-0.000870123
GDI1	0.000758358	0.0018479	0.00362025	0.0035306
C1QB	0.000759364	NA	NA	NA
HMOX1	0.000760445	NA	NA	0.00242568
HDAC6	0.000761735	0.000736261	0.000593087	NA
PLSCR1	0.000763048	0.00135106	0.00487207	0.00339865
SLC9A3	0.000763231	NA	-0.000510027	NA
H3-3B	0.000764886	0.00284739	0.00156048	-0.00550809
RTL8C	0.000765292	0.000749617	0.00195676	NA
LAMTOR1	0.000767478	NA	NA	NA
DDX17	0.000767566	0.000357696	0.000760773	0.00244369
TMIGD1	0.000769013	NA	NA	NA
SMPDL3A	0.000769449	NA	NA	NA
TYROBP	0.000771106	NA	NA	NA
OCIAD2	0.000771521	0.00308146	0.00437185	0.00148396
NXPE4	0.000773023	NA	NA	NA
FLOT1	0.000773269	0.000801347	0.00107624	0.000881375
RAB5IF	0.000773287	0.000603311	0.00112404	0.00239117
RAB25	0.000773863	0.000839096	0.000512434	-0.00106016
DBI	0.000779571	-0.000585234	-0.00103865	0.00137535
KLK1	0.000781027	-0.00162797	NA	NA
BTNL8	0.000781986	NA	NA	0.00260595
LRP10	0.000782776	0.00108401	0.00146798	0.00104771
BANF1	0.000783711	-0.00141996	-0.000480753	-0.00128603
ANXA4	0.000783876	-0.002701	0.000789705	-0.00588426
IGLV3-1	0.000784046	NA	NA	NA
PLAAT4	0.000784708	NA	0.00237685	-0.00586115
SLC2A1	0.000784901	0.010574	0.00864313	0.0253116
UBE2L6	0.00078567	0.00041698	0.00455021	0.00130146
AHCYL2	0.000787489	NA	NA	0.00160907
ITPA	0.00078783	NA	NA	0.000782091
LRRC8A	0.000788312	0.0078061	0.0018909	-0.00191286
ALDOB	0.000788979	NA	NA	NA
BCAS1	0.000789358	0.00112558	0.00196584	-0.00507524
FAM83E	0.000789401	NA	NA	0.0012717
ALDH1B1	0.000793859	-0.00054251	NA	NA
HSD11B2	0.000793979	NA	-0.000687751	NA
VMP1	0.000794142	-0.00210387	0.000623278	0.00255725
EPS8L2	0.000800506	0.000271357	0.00191379	-0.00248503
SRP14	0.000800731	NA	0.000542582	-0.00264635
KLK7	0.000801176	0.0112093	0.00390076	0.00140042
MUC5B	0.00080551	-0.00126787	NA	NA
ADD1	0.000805752	0.000874169	0.00143759	NA
SEL1L3	0.000806357	0.000654223	0.00138512	NA
CENPB	0.000809586	NA	0.000503292	NA
ETHE1	0.000812074	-0.00102876	-0.000292653	0.00132846
ZFP36L1	0.000814505	0.0071236	0.00383144	-0.00310964
U2AF1	0.000815211	-0.000585084	-0.000457681	-0.00182731
TNFAIP2	0.00081544	0.000835939	0.00145417	-0.000881602
CD177	0.000817134	NA	NA	NA
IFI16	0.000817182	0.000381655	0.00243506	0.000625808
TMEM219	0.000820639	NA	0.000758571	NA
HPGD	0.000821023	0.000294051	-0.000772878	-0.0156236
PDCD6	0.000823161	NA	-0.000310453	-0.00192085
RPL31	0.000824363	-0.0123559	-0.00425129	0.00789122
LIF	0.000824587	0.00754415	0.00727477	-0.00131484
WDR45	0.000826573	0.000493632	0.00106329	0.000705818
MIR663A	0.000828329	NA	NA	NA
ELOVL1	0.000828822	0.00352182	0.0022589	NA
RAMP1	0.000829275	-0.00203069	0.00134399	-0.000937703
PYCARD	0.000829411	NA	NA	NA
SULT1A1	0.000829708	-0.00138655	-0.000465702	NA
MPST	0.000830489	-0.0010272	-0.000316427	0.00574545
PRDX4	0.000834159	-0.000871858	-0.000331157	-0.00100131
INSL5	0.000843585	NA	NA	NA
ANO9	0.000844144	-0.0029029	-0.000250476	0.00367
IL1RN	0.000844784	0.000975812	0.00297425	0.00198372
SLC16A3	0.000845045	0.0012633	0.00221718	0.00496387
NAA20	0.000846944	0.000822921	0.000783578	NA
PSMB10	0.000847444	0.00037477	0.00153452	NA
MRPS26	0.000847736	NA	NA	NA
STAP2	0.000851158	NA	0.00060932	0.00139912
HDHD3	0.000851213	NA	NA	0.00246462
KCNE3	0.000851929	NA	NA	0.00249375
DGAT1	0.000855504	0.000414057	NA	0.00168529
CTNND1	0.000856198	-0.00124387	0.00124571	0.00052242
BTG2	0.000856651	NA	0.000870879	0.00178834
TAPBP	0.000861623	0.000742684	0.00168289	-0.00118475
LAP3	0.000861978	NA	0.00361145	0.00187058
PPP1CA	0.000862297	NA	0.000509478	-0.00207567
GABRE	0.000867898	0.000679418	0.00393983	0.00234182
C1QC	0.000868484	NA	NA	NA
WFDC2	0.000869993	NA	NA	-0.0022506
POSTN	0.000872154	NA	NA	NA
TMEM63A	0.000872773	-0.00155091	0.000799203	NA
SRGN	0.000873672	NA	NA	NA
CXCL3	0.000874337	0.000569655	0.00487885	0.00453284
H1-2	0.000876711	0.000495232	-0.000619293	NA
ADM	0.000880296	NA	0.000935715	0.00398125
CXCL1	0.000880883	0.00108093	0.00462167	0.00520925
ELOB	0.000881291	0.000426729	0.000815159	-0.00188056
TNS4	0.000883467	0.000492864	NA	NA
MYH9	0.000890414	-0.00115189	0.00145531	0.00494549
RAB1B	0.000892368	NA	0.000713269	-0.00130434
ECI2	0.000892499	NA	NA	NA
GLUL	0.00089436	0.00094918	NA	NA
CDC25B	0.00089946	NA	NA	0.000723937
ARL14	0.000899848	0.00191487	0.00075618	0.00138524
FTSJ1	0.000900427	0.00138358	0.00170681	-0.00168127
HMGCS2	0.000901425	NA	NA	NA
LINC01559	0.000904253	0.00415066	0.00342054	0.00472133
DUOXA2	0.000905526	0.000317409	0.00244883	0.000676742
GNG5	0.000905561	0.00113579	0.000987713	NA
DNAJB1	0.000905707	0.00385138	0.00311262	-0.00174254
NOP10	0.000906463	-0.000684175	NA	-0.00130128
SCAMP2	0.000906695	0.000566669	0.000842718	NA
TNFSF10	0.00090977	0.000858131	0.00696455	0.00190056
GNB2	0.000910412	NA	0.0011277	-0.00133007
RBCK1	0.000911511	-0.0013001	0.0117018	0.0163225
LAMC2	0.000916005	0.00488411	0.00321405	-0.00142395
LGMN	0.000918888	0.00579312	0.00220723	-0.00158446
CTNNB1	0.000925666	-0.00072012	0.00113698	NA
SOD2	0.000927027	NA	NA	NA
MAPK3	0.000928565	-0.00119698	0.00100825	-0.000861589
RPL39P3	0.000932178	-0.00314823	NA	0.00291607
GLRX	0.000932549	0.000385303	0.00178383	0.00150086
CTNNA1	0.000933914	0.00110144	0.00203468	0.00134147
TRABD	0.000934699	0.000498686	NA	0.00147468
G0S2	0.000934806	-0.000592146	0.00107141	0.000567713
IFITM2	0.000936266	NA	NA	-0.00163636
PLEKHJ1	0.000937606	-0.000809245	NA	0.00274492
LLGL2	0.000938169	-0.00105397	0.00223554	0.00177659
XRCC6	0.000938773	-0.000800113	-0.000483444	NA
TRIR	0.000940722	NA	-0.00128435	-0.00268189
GSDMB	0.000942073	0.000506945	0.00263056	0.00471339
DPP7	0.0009433	NA	NA	-0.00118459
GPNMB	0.000943774	NA	NA	NA
BLOC1S1	0.000944599	NA	NA	NA
CTTN	0.000949722	NA	0.00179306	NA
DAZAP2	0.000952732	0.000991978	NA	0.00224799
RTN4	0.00095295	0.00176611	0.00222983	-0.00244419
TCEAL8	0.00095561	0.000340091	0.000713056	NA
LENG8	0.00095747	NA	0.000800274	NA
PKDCC	0.000958864	NA	NA	0.00170883
PLAU	0.000960435	0.00385901	0.00227159	-0.00472105
UBE2A	0.000962005	0.000978044	0.00308576	NA
EPS8L1	0.000962578	0.00241039	0.00315894	NA
INAVA	0.000972017	0.00214478	0.00174352	0.00183486
ST6GALNAC6	0.000973644	NA	-0.000173682	NA
TMEM141	0.000977573	-0.00270894	-0.000816791	0.00265188
MMP2	0.000981317	NA	NA	NA
MAOA	0.00098619	0.000337964	0.000794247	0.000608834
AUP1	0.00099372	0.000394857	-0.000387623	0.00109464
CFB	0.000994684	NA	0.00211551	0.00145877
IRF9	0.000996209	0.000376403	0.00283189	0.00257324
CHGA	0.000997155	NA	NA	NA
VCP	0.000997984	0.000274178	0.000646145	-0.00236803
ALDOA	0.000999575	0.0054501	0.00530079	0.029931
HNRNPH2	0.00100069	0.000534149	0.00214229	0.00109705
PCNA	0.00100366	NA	-0.000250289	-0.00230837
COX5B	0.00100544	-0.00168609	-0.000737084	0.00293326
AAMP	0.00100901	NA	0.000554337	NA
TPPP3	0.0010126	NA	NA	NA
PLIN3	0.00101314	0.00033952	0.000938294	NA
CDX1	0.00101541	-0.00133477	-0.00068516	0.00188697
ST3GAL4	0.00101634	0.00414836	0.00158297	-0.00214138
FBP1	0.00101753	0.00132291	0.00214642	0.00247053
BGN	0.00101862	NA	NA	NA
MISP	0.0010187	-0.000917043	0.00283011	0.0146415
QSOX1	0.00102083	0.00219169	0.0028017	0.00187393
JUP	0.00102418	0.00444371	0.00450038	0.00162614
TIMP2	0.00102729	0.00250339	0.00397291	-0.0126091
AGR3	0.00103068	-0.000865107	-0.000203727	0.000668517
IGKJ5	0.00103542	NA	NA	NA
LAMB3	0.00103591	0.00616317	0.0066757	NA
AQP1	0.00103599	-0.00311123	-0.000228487	NA
UGP2	0.00103819	NA	0.000846023	0.00166454
RTL8A	0.00104114	0.000261131	0.00240658	0.00115189
APOL1	0.00104151	NA	0.00131834	-0.00112741
TFF2	0.00104536	0.00249091	0.00440153	NA
POLD4	0.00104554	0.00103101	0.000783205	0.00149194
IDH3G	0.00104593	-0.000601755	0.00186931	0.00216236
GABRP	0.0010501	NA	NA	NA
ATP5F1D	0.00105177	-0.00104936	-0.000481266	0.00206006
IL13RA1	0.00105198	0.00105012	0.0016389	NA
IDH3B	0.0010562	NA	NA	0.00176604
CANT1	0.00106002	-0.00135951	NA	0.00182657
TRNA	0.00106454	0.00058673	-0.000505751	0.000714831
ATP10B	0.0010671	-0.00110036	0.000688278	0.00301026
LAPTM5	0.00106721	NA	NA	NA
SQSTM1	0.00106897	0.00140314	0.00532361	0.0010891
MZT2B	0.001071	-0.000510998	NA	-0.00157828
LSR	0.00107296	0.00310465	0.00300342	NA
SQOR	0.00107519	NA	0.00110654	NA
PSME1	0.00107526	NA	0.001503	-0.00252512
C10orf99	0.00107625	-0.000787248	-0.000710089	0.00218882
COX4I1	0.00107704	-0.00262135	-0.00345861	-0.00801308
NPC2	0.00107916	-0.00136473	0.000726286	-0.00484649
COX8A	0.0010898	-0.00218657	-0.000897723	NA
OAS1	0.00109605	NA	0.00710055	0.00699414
PARM1	0.00110084	NA	NA	0.000530818
RSRP1	0.00110192	NA	0.000808827	NA
SLC26A2	0.00110397	NA	NA	NA
MT1F	0.00111034	NA	-0.00086979	NA
TMEM54	0.00111094	0.00269378	0.00475851	-0.0018107
RHOA	0.00111153	-0.00189501	NA	-0.00297519
TM9SF2	0.00111616	NA	NA	-0.00231399
IGLC3	0.00111634	NA	NA	NA
CDA	0.0011171	0.00315965	0.00361049	-0.00687538
BLVRB	0.00112671	0.000513646	0.00136061	-0.00104859
SERF2	0.00113001	NA	NA	NA
MELTF	0.00113034	0.00396972	0.00322513	-0.00679837
OTUD5	0.00113169	0.00155707	0.00137709	NA
IGLV2-8	0.0011387	NA	NA	NA
SLC35A2	0.00114313	0.00208712	0.00137092	NA
GIPC1	0.00114389	0.00308467	0.00289445	-0.0078677
IGLV3-25	0.00114441	NA	NA	NA
APOC1	0.00114455	NA	NA	NA
ARF5	0.00114535	0.00052425	0.000582707	-0.000954737
ZDHHC9	0.0011462	0.000395665	0.00253256	0.0043051
CLDN1	0.00114689	0.000937397	0.00431472	-0.00907609
GABARAP	0.00114781	NA	NA	0.000698052
EEF1G	0.00114848	-0.0342167	-0.0272447	-0.00494125
MFSD10	0.00115563	0.0016338	0.00209943	-0.00140185
PLAC8	0.00115909	0.00321883	0.00727529	NA
TMC4	0.00116479	0.000765288	0.00172057	0.00157659
EHF	0.00116672	0.004787	NA	-0.00341322
RABAC1	0.00116739	0.000653171	0.00102238	NA
SPINT1	0.00117226	0.00304816	0.00443288	-0.00176474
COL6A2	0.00117519	NA	NA	NA
ATP6V0B	0.00118644	0.00251872	0.00189546	NA
B3GNT7	0.00119234	0.00186864	0.000810891	NA
SEMA4B	0.00119813	0.0106794	0.00169915	0.00401949
CREB3L1	0.00120119	0.00055953	0.00103953	0.0022832
PIM3	0.0012015	0.000582029	0.00142197	0.00138143
CPE	0.00120682	0.000507221	0.00597822	0.00490072
CTBP1	0.0012072	0.000642933	0.00199608	0.000579333
DUOX2	0.0012087	0.000340356	0.00267515	0.000636303
MYH14	0.00121148	NA	0.00447513	0.00574801
GDF15	0.00121222	-0.00334834	0.00748958	0.00245173
TUBB4B	0.00121592	-0.00446791	-0.00485421	-0.00235446
CAPN2	0.00121871	0.00514031	0.00368784	-0.00200039
SDC4	0.00122135	0.00495114	0.00494621	0.00208661
CAPZB	0.00122273	0.00118842	0.00246635	-0.00325578
CAPN1	0.00122317	0.00127537	0.00174073	-0.00412649
LGALS9	0.00122594	0.000620256	0.00324659	0.0035232
IL32	0.00122896	-0.0053383	0.00427316	0.00546149
CTSS	0.00122899	NA	0.00116225	0.00112148
ERGIC3	0.00123008	-0.00143323	NA	-0.00206959
DPEP1	0.00123137	-0.00208028	-0.00138127	0.00377704
MMP7	0.00123176	0.0108222	0.0313424	0.0298239
IFI30	0.00123578	-0.000574335	NA	-0.000780763
S100A9	0.00124039	NA	NA	NA
H3-3A	0.00124915	0.000688087	0.000589643	NA
C19orf33	0.00124931	-0.00185008	-0.000828661	0.00157444
LAMP1	0.00125195	-0.000860784	0.00097622	-0.00416885
EPS8L3	0.00125783	NA	0.00299766	0.00451968
ACADVL	0.00125926	-0.00149906	NA	0.00281584
SMIM26	0.00126793	0.000730103	0.000709332	0.00211515
CTSL	0.00127004	0.000772137	NA	-0.000978228
ISG15	0.0012777	NA	0.0271679	0.00540038
TYMP	0.00128531	0.000448657	0.00297304	0.00150801
VSIG2	0.0012864	NA	NA	-0.00180531
MEP1A	0.00129139	NA	NA	0.00425812
ARAF	0.00129733	0.00110756	0.00104934	NA
MS4A12	0.00130007	NA	NA	NA
GCNT3	0.00130215	0.00470533	0.00704929	0.0111331
VPS28	0.00130465	NA	0.000723177	0.00218488
EMD	0.00130489	NA	0.00166773	0.00187773
ARF1	0.00130867	0.0033341	0.00238247	-0.00213412
CHMP4B	0.00131703	-0.000818971	0.00168274	0.00233444
TAX1BP3	0.00131992	0.000632369	0.000799018	0.00127454
ST6GALNAC1	0.00132014	-0.000715796	NA	NA
MID1IP1	0.00132208	0.00418104	0.00152448	-0.00134537
MT1M	0.00132346	NA	-0.000528473	-0.00100394
PRSS3	0.0013255	0.00334409	0.00154198	0.00506175
MVP	0.00132949	-0.00103117	0.00102216	0.00140488
LITAF	0.00132986	0.00185132	0.00155172	-0.00277254
ALDH1A1	0.0013307	NA	NA	-0.000857962
FAM50A	0.00133963	0.00259713	0.00348056	0.00224641
PTTG1IP	0.00133969	0.00191591	0.00226539	0.00660947
ZFP36L2	0.00135545	NA	0.00338705	0.0053436
XPNPEP2	0.00135938	NA	NA	0.0057553
PLXNB2	0.00135944	0.00633019	0.00355779	-0.00121871
JUND	0.00136163	-0.00138691	0.00140059	NA
CYP3A5	0.00136199	0.00144836	0.00181186	0.00431284
ANPEP	0.00138877	-0.00256452	-0.00346893	0.0284365
PDLIM1	0.00138903	-0.00144491	0.00206209	-0.0106271
APP	0.00139467	-0.00261191	0.00381241	-0.0158951
ADH1C	0.00140388	NA	NA	NA
PFKL	0.00140858	-0.00445028	-0.000253229	0.00441718
PLAUR	0.00141456	0.00302243	0.00496809	0.00159513
KLF4	0.00143846	0.00217613	0.00226976	0.0035973
DHRS9	0.00144315	0.0105496	0.00504789	0.00282049
CIB1	0.00144677	0.0107326	0.00156181	0.0054773
DDRGK1	0.00145112	0.00160066	0.0012976	0.0013242
VAMP8	0.00145368	0.000751128	0.00179074	NA
TIMM17B	0.0014554	0.00117794	0.00123736	NA
SPINK1	0.00145551	0.000366434	NA	0.000712387
KLF6	0.00145896	0.00049055	0.00488098	0.00859244
CHMP2A	0.00147018	0.000428394	0.000887062	-0.000749431
NECTIN2	0.0014704	0.00261388	0.00292931	-0.00189896
CALM2	0.00147387	0.00394556	0.00479363	-0.00723559
CEL	0.00147391	-0.00263512	-0.00112974	0.0006401
PCBP1	0.00148019	-0.00136648	0.00138104	NA
ARHGDIA	0.00148626	-0.00209149	0.0007394	NA
MMP14	0.00148663	0.00202845	0.00146021	-0.00529516
NFKBIA	0.00149535	0.000326675	0.00627994	0.012014
MMP12	0.0014963	NA	NA	NA
MRFAP1	0.00150303	0.00163864	0.00273753	0.000664393
MYL12A	0.00150443	0.00108672	0.0029146	0.000866479
FUT3	0.00150711	0.000795441	0.00410612	0.00322326
SRSF5	0.00151309	-0.00239587	0.00126457	NA
CD68	0.00151862	0.000616502	0.00172361	0.00630893
CDK16	0.00151934	0.00153951	0.00178419	-0.001657
NR4A1	0.00152573	0.00110742	0.00592424	0.00392542
BHLHE40	0.00152934	0.00987085	0.00827469	0.00725451
GOLM1	0.00153986	0.000997178	0.000503179	-0.00331726
ATP6V0C	0.00154046	0.001382	0.0022682	-0.00257561
IGHJ5	0.00154697	NA	NA	NA
CD55	0.00154801	0.00452592	0.00781203	0.00409996
CDHR5	0.00155932	NA	0.00102091	0.00747991
PTMS	0.00156393	-0.00146138	NA	-0.00230812
ITLN1	0.00156488	NA	NA	NA
DSTN	0.00157382	0.00223415	0.00121272	0.000665556
IER2	0.00157932	0.00178215	0.00532418	0.000976299
ST14	0.00158012	0.0033944	0.00367727	NA
MX1	0.00158457	NA	0.0138851	0.00637322
LY6E	0.00160239	-0.00265532	0.0189879	-0.00836088
AQP8	0.00161077	NA	NA	NA
AGPAT2	0.00161821	0.00115966	-0.000169719	0.00246835
CYSTM1	0.00163107	0.00307119	0.00102373	0.0107154
DDX3X	0.00163958	0.00336592	0.00213797	-0.0021269
SLC12A2	0.00164094	-0.00200046	-0.000210781	NA
GPA33	0.0016562	-0.0101501	-0.00132547	0.0152777
LMNA	0.00166838	NA	0.00157358	-0.0040686
KLK11	0.00167005	0.00870578	0.00257246	0.000832181
TINAGL1	0.00167841	0.0250906	0.00905315	-0.00337794
MAGED1	0.00168812	0.00187932	0.00129362	-0.00109185
CTSA	0.00170511	0.000549029	0.00138437	0.00255994
NAPRT	0.00170959	-0.00172121	-0.000120636	-0.00166734
CDKN1A	0.00171876	0.000331288	0.00605417	0.00413001
CRIP1	0.00172217	0.000275932	-0.00131222	-0.00916631
TCN1	0.00172226	0.00478078	NA	NA
SERPINB1	0.00172372	NA	0.000968079	0.00727242
OST4	0.00174101	-0.00055732	NA	NA
CD81	0.00174384	-0.00127227	0.00136111	-0.0061284
IVNS1ABP	0.00174497	NA	0.000792752	NA
ETS2	0.00175399	-0.00812256	0.00129717	0.0119363
CD74	0.00176569	-0.00198799	0.00197069	0.00254185
TRIM29	0.00178534	0.004276	0.00669382	-0.00345998
CES2	0.00179034	NA	-0.000438556	0.0104943
RHOC	0.00181511	0.0011781	0.00506329	0.00238034
DUSP1	0.00182989	NA	0.0069648	0.00427102
TSPAN7	0.00183677	NA	NA	NA
EZR	0.00185367	0.0151425	0.0102413	-0.0241021
TMBIM1	0.00186322	0.0111719	0.0135228	0.00798018
LOC112694756	0.00188529	-0.00823101	-0.00208277	-0.0133821
MORF4L2	0.00188778	0.00493459	0.00855303	0.00587631
CD9	0.00189619	0.00594675	0.00488547	-0.0126705
APOE	0.00190508	NA	NA	NA
CD164	0.00190627	NA	0.0042301	0.00333557
IGLJ2	0.00191417	NA	NA	NA
ATP6AP1	0.00191423	0.0026606	0.00472548	0.00294426
CA1	0.00194173	NA	-0.000827343	0.00249789
HIGD2A	0.00194716	0.00147077	0.000765217	0.00203741
F3	0.00195257	0.00920766	0.0261555	-0.0150847
EFHD2	0.00195467	0.00463785	0.00216691	0.00257771
CTSZ	0.0019564	0.00246269	0.00531148	-0.00133297
MT1H	0.00197071	NA	-0.000445925	-0.00126811
SPARC	0.00197329	NA	NA	NA
EGR1	0.00197417	0.000889829	0.00740997	-0.00671949
TFF1	0.00197943	0.00270097	0.00176556	0.00121261
SLC44A4	0.00198104	0.00210886	0.00421169	0.00647999
SLPI	0.00198513	0.00462837	0.0114751	0.00374507
LAPTM4A	0.00199027	0.00149966	0.00308559	-0.00394436
GRINA	0.00201708	0.000479895	0.00278048	0.0011228
SELENBP1	0.0020243	NA	-0.000263841	NA
TRNT	0.00202957	0.00251529	-0.00189087	0.0131458
SLC40A1	0.00205255	-0.000656404	0.00197294	0.0152467
FCGRT	0.00209182	-0.00230331	-0.000681766	0.000687848
SFN	0.00209943	-0.00126426	0.0028826	NA
TLE5	0.00210462	NA	0.00260097	0.00111124
TM4SF4	0.0021174	-0.0017963	-0.00261029	-0.0243647
MT1X	0.00212203	0.00753167	-0.000435735	0.00268553
UXT	0.00212257	0.000847366	0.00086445	-0.000782081
ATP6AP2	0.00214735	0.00349011	0.00211505	-0.00199591
COL3A1	0.00217132	NA	NA	NA
NDUFB11	0.00217193	0.000753327	0.000551105	-0.00178671
SERPINA1	0.00217339	0.000294827	0.000614698	-0.00159868
TMPRSS2	0.00219486	NA	0.00156124	0.0047077
CAP1	0.00219748	0.00319542	0.00320668	-0.00203841
SDC1	0.00220337	NA	0.00177051	NA
MMP1	0.00220366	0.00294073	0.00058049	0.00105704
CLTB	0.00223647	0.00289588	0.00364832	0.00263571
DDIT4	0.00224202	0.0053109	0.0226592	0.0252222
RBM3	0.00225623	0.000492518	0.0010143	-0.00149285
MYL12B	0.00226576	0.00179645	-0.00119248	0.00185114
KLK10	0.00226722	0.00949149	0.00397931	0.00207113
CSTB	0.00226929	0.00373303	0.00362887	-0.00073821
PQBP1	0.00227506	0.0013	0.00117293	NA
FKBP1A	0.00228104	NA	0.00187657	0.00157537
MMP11	0.00230011	NA	NA	NA
PROM1	0.0023023	-0.00212625	NA	NA
ADIRF	0.00230837	0.000497185	NA	-0.0193411
TST	0.00231109	NA	0.00121658	0.00369139
SGK1	0.00232643	0.00142737	0.000539896	NA
CDC42EP5	0.00233886	NA	0.000816287	0.00274682
HLA-F	0.00235889	-0.00162395	0.0041105	0.00247756
EDF1	0.00235941	-0.000612559	NA	0.00283423
CLTA	0.00236961	0.00212929	0.000566604	-0.00119073
VIM	0.00238883	NA	NA	NA
FN1	0.00240737	NA	NA	NA
LYPD8	0.00241731	NA	NA	NA
TMEM176A	0.00241997	-0.00104058	-0.000813261	-0.00361425
SLC38A5	0.00244758	0.00115858	0.00326043	0.00119674
LGALS1	0.0024522	0.00025719	0.000603268	0.00259457
MARCKSL1	0.00245372	-0.0014635	0.000871617	-0.00483892
AOC1	0.0024603	0.00595535	0.00121762	0.00143532
CYBA	0.00246635	-0.000963233	-0.000723053	-0.00741017
TNFRSF6B	0.00249321	0.0027446	NA	-0.00104076
JUN	0.00252996	-0.000879233	0.0056649	0.00762263
RPS15	0.0025452	-0.0224463	-0.00368198	0.00580591
CD151	0.00255637	0.00252815	0.0042863	-0.00213943
UBB	0.0025761	-0.00703014	0.000717758	0.00367187
NDRG1	0.00258339	-0.00831669	0.00308419	0.0564055
IGHJ4	0.00263033	NA	NA	NA
MUC12	0.00264533	NA	NA	NA
RPL3	0.00267804	-0.0333761	-0.0228811	0.0276567
SDCBP2	0.00268232	0.00234991	0.00871599	0.00867708
MCL1	0.00275639	0.000853125	0.00404746	0.00290604
MT1E	0.00276931	-0.00141475	-0.00232851	NA
TPM4	0.00277219	0.0108704	0.00793829	-0.00660367
WDR1	0.00278417	0.00263874	0.00611328	0.00168579
SERINC2	0.00280729	0.00380087	0.00677366	-0.000809925
C15orf48	0.00281765	NA	0.00338746	0.00451814
RHOB	0.00286686	0.00281964	0.00571627	0.00571905
HLA-H	0.00287895	NA	0.00588268	-0.00134615
AGR2	0.00292255	-0.00269099	0.00355613	-0.0034286
MACROH2A1	0.00294554	-0.0017367	0.000571187	0.000997992
NOX1	0.00295606	0.0013408	NA	NA
CLDN3	0.0029656	-0.00791964	0.00483364	0.0100459
PRSS8	0.00296614	0.00299532	0.00817919	0.00733869
GSN	0.00308592	0.00346495	0.00187548	NA
TSPO	0.00311263	0.00657061	0.0030603	0.00216511
KLK6	0.0031196	0.0143495	0.016733	-0.0331182
CLCA1	0.00312226	NA	NA	NA
FAU	0.00312684	-0.00407284	-0.00463615	0.000478791
GRN	0.00313385	0.00387324	0.00415338	NA
SLC6A8	0.00320687	-0.00197991	0.00273844	0.0174117
HBA1	0.00326513	NA	-0.000152742	NA
PRAP1	0.00328634	-0.00148539	0.00102098	0.0155585
CLDN7	0.00332772	0.00120491	0.00436299	0.00748883
TMEM176B	0.00333763	-0.00183407	-0.000152206	-0.00368104
REG4	0.00337385	NA	-0.000204032	NA
EBP	0.00339665	0.00350351	0.00259746	NA
SNRPB	0.00342877	0.00261661	0.00185933	-0.00283615
PFN1	0.00349078	-0.00184829	0.00155919	0.00226514
COL1A2	0.0035041	NA	NA	NA
UBA1	0.00352069	0.00318048	0.00269125	-0.00266021
TRND	0.00352918	0.000754322	-0.00144664	0.00680453
MIF	0.00353672	-0.00583181	-0.00138578	0.0115177
CTSB	0.00353676	0.00282778	0.00183461	-0.00535297
MUC1	0.0035601	0.00240621	0.000964484	-0.0032339
SPINT2	0.00357032	0.00481797	0.00709528	-0.00878785
OLFM4	0.0035874	-0.00346643	NA	NA
FAM3D	0.00360078	0.000934886	0.00110755	0.00267606
CEACAM1	0.00365972	0.00270857	0.00321349	0.00397576
JCHAIN	0.00367661	NA	NA	NA
FCGBP	0.00374031	NA	NA	NA
PLP2	0.00374755	0.00105886	0.00153073	-0.00709333
IER3	0.00378178	-0.000651178	0.010742	0.00352614
ASS1	0.00378731	0.00185263	-0.000275152	0.0214496
NDUFA1	0.00378739	-0.00165084	0.00490967	0.0074852
CKB	0.0038023	-0.00188497	0.000857677	0.00595464
MUC13	0.0038209	0.00171357	0.00928809	0.036486
ZG16	0.00387189	NA	NA	NA
PRDX5	0.00387401	-0.00333019	0.00125627	0.00705263
CA2	0.00389892	NA	NA	NA
IGLC2	0.00398098	NA	NA	NA
PDZK1IP1	0.00399015	-0.00347214	0.00363866	0.00232636
FXYD3	0.0040161	0.000737229	0.00462618	0.0200826
MT1G	0.00407	-0.00129242	-0.00364707	-0.00211682
ELF3	0.00407309	0.00795827	0.0135819	0.0120364
JUNB	0.00409743	0.00595926	0.0122257	0.00370866
HBA2	0.00409819	NA	-0.00019156	NA
S100P	0.00411447	0.0291333	0.03455	0.0105839
BST2	0.00416885	NA	0.00570364	0.00251419
HBB	0.00417142	NA	NA	NA
SH3BGRL3	0.00418038	0.00635034	0.00639999	0.00213779
PSAP	0.0042524	0.0180167	0.0100419	-0.00389847
HLA-E	0.00426033	0.00159875	0.0127408	NA
CLCA4	0.0042888	NA	NA	NA
RRBP1	0.00437466	0.00411962	0.00685399	0.00896689
CA9	0.00439822	-0.00598988	-0.000265312	0.0135057
SAT1	0.00440725	0.00557506	0.0103766	-0.0126947
CA4	0.00441941	NA	NA	NA
ATP1B1	0.00446205	0.00342089	0.00493768	0.00320807
ATP5ME	0.0046367	NA	0.00283144	0.00228976
FTL	0.00464696	-0.0354142	-0.00435826	-0.064712
SLC25A5	0.00469074	-0.00546483	0.0090971	0.0206731
ZFP36	0.004729	-0.0019186	0.0132944	0.0134036
RNASE1	0.00474149	0.00108762	0.00218993	0.00347582
GUCA2A	0.00480111	NA	-0.000218441	0.00706073
PPDPF	0.00488278	0.00727342	0.00341462	-0.00631961
SSR4	0.00492095	-0.0019599	0.00574084	0.00949699
CD63	0.00499151	0.00252706	0.00595959	-0.00251109
CXCL8	0.00500841	0.0031634	0.00592522	0.00773489
BCAP31	0.00501272	0.00276818	0.00794432	0.0108766
SPINK4	0.00504236	NA	NA	NA
KRT18	0.00505376	-0.010034	0.0183443	-0.0804543
PI3	0.00507744	NA	0.00114097	0.00237358
TXNIP	0.00529076	0.00122731	0.00414091	0.00377784
HSPA1B	0.00538249	-0.000973006	-0.00123737	0.00417206
RPL39	0.00544729	-0.0540196	0.00230337	0.0819806
HSPA1A	0.00546543	-0.000910708	-0.00207032	0.00414015
EPCAM	0.00548922	-0.0121004	0.00675624	0.0482822
TRNF	0.00553408	0.000899666	0.00354424	0.0166093
COL1A1	0.00555865	NA	NA	0.000600137
FTH1	0.0056084	-0.0480995	0.00587354	-0.047498
NEAT1	0.0056265	-0.00742627	-0.000566349	0.00491359
ANXA2	0.00576943	0.0203971	0.0193531	NA
IFI6	0.00584769	NA	0.0357504	0.0123961
MT2A	0.00589528	0.000694877	-0.000680649	-0.00412006
CLDN4	0.00628344	-0.00125425	0.0292987	0.0203344
LGALS3BP	0.00631643	0.0035651	0.0254702	0.00275696
RPLP2	0.00635627	-0.0241605	-0.0200169	NA
PLA2G2A	0.00647392	NA	NA	NA
KRT20	0.00664181	0.000517386	0.0158713	0.00686533
GPX2	0.00670961	-0.00315819	-0.000845436	0.0189224
KRT17	0.00684937	0.0016481	0.0148999	-0.0236867
MUC2	0.00691716	NA	NA	NA
IFITM1	0.00704862	-0.00671396	0.0144537	0.0279033
TFF3	0.00720439	0.0154983	0.00768105	0.0246035
FOS	0.00734456	0.00597319	0.0174375	0.0117879
ITM2C	0.00787971	0.000254054	0.000644975	NA
SELENOP	0.00799826	NA	NA	0.00102904
LGALS3	0.00807539	0.00232124	0.0131658	0.0814307
TRNR	0.00856517	0.00425946	0.00120879	0.00156175
ATP1A1	0.00857776	-0.00122428	0.00137652	0.00850333
TIMP1	0.0094079	0.00514868	0.00493391	-0.000731738
RPL10	0.00990249	-0.0119116	0.00905157	0.0234095
UBC	0.00993593	0.0141071	0.0227733	0.00935713
CFL1	0.0101121	0.00341361	0.00871208	-0.00129163
CTSD	0.0101861	0.00724357	0.00964575	0.00431757
LCN2	0.010241	0.00482168	0.00566829	0.0223462
IFITM3	0.0104696	-0.00274726	0.0152456	0.012775
SLC26A3	0.0105243	NA	-0.000229021	-0.00571782
LGALS4	0.0105366	-0.0212419	-0.00181035	0.0604856
IGHA2	0.0107114	NA	NA	NA
CEACAM6	0.0109869	0.15843	0.074	0.0197255
MYL6	0.0110837	-0.00347537	0.00540893	-0.00922084
ND3	0.0111871	0.102846	-0.104621	0.107292
CD24P4	0.0117003	0.00480024	0.0151061	-0.0122837
TSPAN1	0.0121444	-0.00351749	0.0223615	0.022521
IGHA1	0.0123415	NA	NA	NA
FABP1	0.012875	-0.0361062	-0.00205989	0.166539
SPP1	0.0129712	NA	NA	NA
CST3	0.0133035	0.00136553	0.00540877	0.010759
RPL36A	0.0135779	-0.00665684	0.00628875	0.0283816
CEACAM7	0.0137275	0.000574379	0.00146904	0.00381877
ACTB	0.0138691	-0.00510954	0.0281918	-0.021617
IFI27	0.0140696	0.000275089	0.0206996	0.026078
LYZ	0.0142723	-0.0174602	0.00917574	-0.00197541
KRT19	0.014675	0.0808771	0.0496915	-0.0284615
TRNY	0.0149606	-0.00713394	-0.0561374	0.00969095
TMSB10	0.0159877	0.00590665	0.0215641	0.0270982
HLA-C	0.0163619	-0.00626545	0.0308419	-0.000829307
PHGR1	0.016655	-0.00677868	-0.0100422	0.00314047
PPBP	0.0190919	-0.00833709	0.118169	0.0426842
HLA-A	0.0191165	0.00146087	0.0444096	-0.0126028
PIGR	0.0193785	NA	NA	NA
S100A6	0.0202067	0.0505447	0.0375406	0.00346838
TRNV	0.0205247	0.00299162	-0.00132798	0.0119308
B2M	0.021297	-0.00641062	0.0664012	0.00525166
HLA-B	0.0221133	-0.00740319	0.0435988	0.00160374
KRT8	0.0238509	0.00820719	0.0521204	-0.0427113
ND5	0.0242869	0.0856658	-0.0217643	-0.0816653
TRNL1	0.0334024	-0.0105912	-0.0273833	0.0700543
RNR1	0.0492772	0.0263976	-0.00309103	0.05967
TRNS1	0.0786221	0.0566456	-0.0547306	0.125006
ND1	0.108899	-0.029541	-0.160539	0.087673
COX3	0.130677	0.222639	-0.481379	-0.0703583
RNR2	0.427604	0.118323	0.065156	0.605533
COX1	0.45979	0.692292	-0.53853	0.370378
ATP6	-0.386672	0.147833	-0.286872	-0.262051
ATP8	-0.35373	0.139973	-0.235148	-0.195436
ND4	-0.343816	0.184028	-0.162734	-0.282143
ND4L	-0.266002	0.120069	-0.129817	-0.21368
ND2	-0.240637	0.0860229	-0.165206	0.127233
COX2	-0.098122	0.437107	-0.347748	-0.0972362
CYTB	-0.103637	0.0937648	-0.0673544	0.0492565
IGKC	-0.00913735	NA	NA	NA
IGHG1	-0.0223579	NA	NA	NA
RPS3A	-0.043648	-0.0170984	-0.0243557	0.0186277
RPL8	-0.040034	-0.0867579	-0.0421848	0.0148966
TRNM	-0.0202892	0.012409	-0.00392969	0.0119301
TMSB4X	-0.0124976	-0.0152171	0.0437512	-0.0896265
RPS18	-0.0257391	-0.0520794	-0.064627	0.0128528
RPS4X	-0.0155878	-0.0398201	-0.0068879	0.0105597
GAPDH	-0.0171792	-0.0293735	-0.0250379	0.0849403
RPS6	-0.0178463	-0.0328142	-0.042095	-0.0399996
RPS2	-0.0212242	-0.0608229	-0.0338708	-0.051978
RPL21	-0.022352	-0.0231057	-0.0183835	0.00527365
RPL24	-0.0178424	-0.0107774	-0.0117408	-0.00468827
EEF1A1	-0.0185294	-0.018954	-0.00519053	-0.049741
RPL7	-0.0219047	-0.0420979	-0.0306093	-0.0229503
RPL30	-0.0157319	-0.0481627	-0.0318285	0.00208262
PABPC1	-0.0186712	-0.0230879	-0.00356089	-0.0396732
EEF2	-0.00139906	-0.0157052	-0.00144317	0.0230211
S100A11	-0.00571909	0.00865968	0.0104847	-0.0163516
RPL13A	-0.00813744	-0.0432551	-0.0177018	-0.00584981
RPL12	-0.0159558	-0.0298683	-0.0369379	0.0322374
IGHG2	-0.0063752	NA	NA	NA
PTMA	-0.00335913	-0.0220144	-0.00488886	-0.046674
RPLP0	-0.0141479	-0.0458893	-0.0316635	-0.0228727
HSPA8	-0.00546148	-0.0128396	-0.013566	0.0096202
RPS24	-0.00101309	-0.00400171	-0.0228414	0.00965544
RPL9	-0.0153235	-0.0129952	-0.0115282	0.0108092
RPS8	-0.010351	-0.0073286	-0.0168089	-0.0199829
TRNK	-0.00200408	0.00241098	-0.00109152	0.00283397
RPS11	-0.00669718	-0.0316961	-0.0197421	-0.0108942
ACTG1	-0.00103864	-0.00286456	0.017726	0.0153925
RPS10	-0.00638769	-0.0198743	-0.0215086	-0.00329162
RPL7A	-0.00673607	-0.0316302	-0.0470345	-0.00408729
RPS12	-0.00851143	-0.0251483	-0.0198785	0.00705039
RPL19	-0.00980554	-0.0283977	-0.0233309	0.0124932
RPL27	-0.00814863	-0.0129092	-0.0110525	0.0136991
RPL41	-0.00942478	-0.0388019	-0.0204746	0.0184614
RPL6	-0.0112201	-0.0153472	-0.0163278	-0.0100861
RPL35	-0.0075729	-0.00636463	-0.0314182	0.00486688
LDHB	-0.0110664	-0.0135057	-0.00722971	-0.0126367
NPM1	-0.0074083	-0.0167783	-0.0071129	-0.00173252
RPS7	-0.00649853	-0.0224182	-0.0194463	-0.00777369
RPS21	-0.00490585	-0.0199316	-0.0143269	0.0188071
RPL4	-0.0112045	-0.0238942	-0.0079408	-0.0108745
RPS25	-0.00731055	-0.0316702	-0.0152786	0.00365921
HSPD1	-0.00703064	-0.0217143	-0.00930835	-0.00368614
RPL15	-0.00970494	-0.0130151	-0.00454879	-0.00494915
RPL5	-0.0108628	-0.0155214	-0.0162951	-0.0157212
ND6	-0.00568826	0.00991786	-0.0070543	-0.017024
RPL18	-0.00396268	-0.0245265	-0.0130768	-0.00616478
RPL11	-0.00596409	-0.00953266	-0.00248619	-0.0184961
RPS27	-0.000528785	-0.0216124	-0.0204727	-0.0111548
CEACAM5	-0.000993382	0.127666	0.0639221	0.0711218
TGFBI	-0.00130129	-0.0103332	0.001635	0.00363779
RPL26	-0.00960651	-0.0329176	-0.0187294	0.0321552
S100A4	-0.0056093	0.00570712	0.00130453	-0.00537212
SLC25A6	-0.00280718	-0.00697171	-0.00663014	-0.0127414
TUBA1B	-0.00437405	-0.00561498	NA	-0.0207024
RPL35A	-0.00744695	-0.00972428	-0.00800344	0.00129547
IGKJ2	-0.000877337	NA	NA	NA
RPL18A	-0.00536327	-0.0253878	-0.016931	-0.0203212
HSP90AA1	-0.0057387	-0.00504276	-0.00241222	-0.0126083
RACK1	-0.00426894	-0.0370611	-0.0192894	-0.00778673
RPS20	-0.00770381	-0.0247354	-0.01029	-0.00762369
RPL34	-0.000330023	-0.00946293	-0.00505092	-0.00376094
RPS13	-0.00691633	-0.0195967	-0.0114809	0.00194794
RPL10A	-0.00383745	-0.0231887	-0.0114623	0.00694262
ENO1	-0.00370006	-0.0124141	0.00319945	0.0206663
PGK1	-0.000468697	-0.00534374	0.0021864	0.0187179
RPLP1	-0.002318	-0.0234195	-0.0128812	-0.000894218
IGHG3	-0.00144861	NA	NA	NA
RPS17	-0.00720894	-0.0281005	-0.0216146	0.00362685
TPT1	-0.00451368	-0.00172298	-0.00404433	0.00477225
IRAK1	-0.00139701	NA	0.00520675	0.00229681
PRDX1	-0.00222511	0.00268224	0.00359848	-0.00406005
EIF3E	-0.00736547	-0.0115026	-0.00356321	-0.00285144
EIF4A2	-0.00560201	-0.00574937	0.00566393	0.00746791
AREG	-0.00585424	-0.011185	0.00881784	-0.000896579
IGKJ4	-0.000718765	NA	NA	NA
MAL2	-0.00562125	NA	0.00722443	-0.0205918
TRNI	-0.00526005	0.00225876	-0.00216528	0.00256787
TAGLN2	-0.000492676	0.00333431	0.0037211	-0.00376607
HSP90AB1	-0.0054429	-0.0102279	-0.00475815	-0.00918305
EEF1B2	-0.00543636	-0.0201241	-0.0169403	0.0102928
NACA	-0.00433545	-0.0101163	-0.00672295	0.00720815
RPS9	-0.00381598	-0.0260133	-0.0119761	0.000995225
IGKV3-20	-0.0014421	NA	NA	NA
TFRC	-0.00532649	-0.00195513	-0.00162845	0.00232245
SCD	-0.00381877	0.014651	NA	-0.00123403
RPL17	-0.00623498	-0.0168569	-0.00909573	0.00344916
RPS27A	-0.00132146	-0.0124215	-0.0126436	-0.00410229
CLIC1	-0.00247684	-0.00155666	0.00338314	0.00120299
HSD17B10	-0.00111917	-0.00151834	NA	0.00178866
CTSE	-0.000194632	0.00355099	0.00158921	NA
PPIA	-0.00213139	-0.00556292	-0.00271689	-0.00973503
RPS16	-0.00125442	-0.0250522	-0.00943551	-0.00365457
PPP1R1B	-0.00323311	-0.00854033	-0.00462155	0.0225221
NONO	-0.00199569	-0.00810976	0.000753878	0.00184055
H2AZ1	-0.00445131	-0.00133065	NA	-0.00668087
NME2	-0.00484465	-0.0120367	-0.00630593	-0.00343336
HMGA1	-0.00444082	0.00967888	0.00163871	-0.0142333
ATP5F1B	-0.0045179	-0.00929362	-0.00299572	NA
EEF1A1P5	-0.00395685	-0.00759868	-0.00123789	-0.0108344
S100A10	-0.000922197	0.00839721	0.00469178	0.00209808
RPL23A	-0.00320008	-0.0207332	-0.00952963	0.00828223
IGHJ6	-0.000927716	NA	NA	NA
RPL32	-0.00404116	-0.0109176	-0.00561567	-0.000958985
TRNQ	-0.00407221	0.00214562	-0.00160863	0.00464709
PYGB	-0.00141224	-0.0171517	0.0105884	0.0554744
TRNE	-0.00310257	0.000804433	-0.00352769	0.00665143
RPN1	-0.0014239	0.00222148	0.00139003	-0.00326402
YBX1	-0.00372754	-0.00304656	-0.00200424	-0.0102631
HSP90B1	-0.00254946	-0.00519449	0.00153545	-0.00374645
SEC61A1	-0.00153048	0.00114814	0.00119263	0.00249065
PSME2	-0.000944094	NA	NA	0.000594242
COX6C	-0.00103889	-0.0021796	-0.00177734	-0.00321858
EIF3K	-0.000377841	-0.00398647	-0.00270289	-0.00202741
RPL29	-0.00303116	-0.0297478	-0.0114505	0.013387
IGBP1	-0.000859895	-0.00307577	0.000657221	0.0029607
HSPE1	-0.00145904	-0.00697474	-0.00493315	-0.00605079
RPSA	-0.00202103	-0.0241357	-0.0056439	-0.00572446
MRPL3	-0.00244334	-0.00072034	-0.00138965	-0.00328976
RPL9P8	-0.00387712	-0.00249162	-0.0030316	0.00325057
RPS3	-0.00170437	-0.0202728	-0.0105582	0.00280614
TPI1	-0.00199968	-0.00365377	0.000988283	0.0119333
PKM	-0.00111832	-0.0112816	0.00130134	-0.00838689
RPL36	-0.000575857	-0.0220394	-0.00480669	0.00392697
GPX4	-0.00176421	0.00111672	0.00361129	0.000912243
TM4SF1	-0.00096686	0.028016	0.00949588	-0.00173131
NDUFB9	-0.00368628	-0.00197437	-0.00416647	-0.00397246
BTF3	-0.00292198	-0.0060918	-0.0042678	-0.00697392
AP2M1	-0.0025069	0.0014261	0.00125592	-0.00860724
EEF1D	-0.000357558	-0.0071629	-0.00650046	-0.00353284
GNAS	-0.00121252	-0.00286449	0.00183185	-0.0116046
HMGB2	-0.00289376	-0.000872194	-0.000597087	-0.00528709
PPIB	-0.00125956	-0.000803558	0.00078463	0.00367147
NDUFB4	-0.000570187	0.000252958	NA	NA
HNRNPA2B1	-0.0011307	-0.00315518	-0.000613433	-0.00812961
MGST1	-0.00289431	-0.00503513	-0.00109446	-0.00529094
FAT1	-0.0027213	-0.00111773	NA	0.0106317
P4HB	-0.00133659	-0.000525584	0.00552523	0.0125917
EIF5A	-0.00159535	-0.00185745	-0.000449631	-0.00268313
GLO1	-0.00113241	NA	0.00052797	-0.000935624
CALR	-0.000820797	-0.000982093	0.00763014	-0.0170176
BMP4	-0.0024583	-0.00331647	-0.00190204	-0.007977
S100A16	-0.00108745	0.00288564	0.00357587	0.000648935
CYC1	-0.00242974	-0.00478556	-0.00184796	0.00248352
EREG	-0.00310501	-0.00598437	0.00260175	-0.00198367
ABHD2	-0.00199916	0.000874543	-0.000440944	0.0037582
TUBB	-0.00102351	-0.00288483	NA	-0.0105608
CHCHD2	-0.00207397	-0.0020132	0.000580345	-0.000861946
ATP5MF	-0.00154278	-0.00261018	-0.00148938	-0.00371945
NCL	-0.00104731	-0.00369346	-0.00191401	-0.00464259
IGHG4	-0.000523577	NA	NA	NA
PSMD2	-0.00220519	NA	NA	-0.00506105
RPN2	-0.00078212	-0.00140834	0.00245129	0.00270896
IGHJ3	-0.000374172	NA	NA	NA
IGKV2-28	-0.000695651	NA	NA	NA
RPS5	-0.00074982	-0.0210601	-0.0104192	-0.0100708
ATP5PO	-0.000840488	-0.00502089	-0.00225172	0.00141441
HNRNPAB	-0.000787959	-0.00176756	0.00130273	0.00218546
POF1B	-0.00102047	-0.00175198	0.00138583	0.00481039
GAS5	-0.00182328	-0.012024	NA	0.015615
FABP5	-0.00317231	-0.00345002	-0.00153194	-0.00212116
UQCRH	-0.00238581	-0.00433921	-0.00353901	-0.00271992
NMU	-0.00205558	0.00856292	NA	-0.00375998
EIF4B	-0.0029673	-0.00560728	-0.0019659	0.00406589
AHCY	-0.000647379	-0.00539205	-0.00274787	-0.00127567
KRT7	-0.000777785	0.0106516	0.0147154	-0.0288069
ATP5F1C	-0.000307009	-0.00100299	-0.00114374	NA
WNT11	-0.00160848	NA	0.000910051	-0.00584724
RPL23	-0.00288165	-0.0044754	-0.00302141	0.00648348
IGKV1-5	-0.000399204	NA	NA	NA
CCT7	-0.000965148	-0.00281634	-0.00106036	-0.00346261
VDAC3	-0.00189099	-0.00212564	-0.000113889	NA
PSMA4	-0.000743039	NA	0.000828777	NA
RAN	-0.0024119	-0.0025784	-0.000823027	-0.00229497
MLEC	-0.00265964	-0.00428941	-0.00204979	0.00111702
IGLV2-23	-0.000408641	NA	NA	NA
EIF4G1	-0.00191859	NA	NA	-0.00205603
APLP2	-0.000890732	0.00387062	0.00277283	-0.00818534
RPL41P1	-0.00191276	-0.00651168	-0.00201231	0.00217527
CKS2	-0.00107659	NA	-0.000292436	-0.00146602
TALDO1	-0.000275102	-0.000648337	NA	-0.00720835
PRELID1	-0.00104266	-0.00150935	-0.00139059	NA
CCT3	-0.00197343	-0.00185287	-0.00176663	-0.00397731
PTGES3	-0.00238131	-0.00483771	-0.00121427	-0.00433035
RAD21	-0.0025432	NA	-0.00013651	-0.00455218
RPS15A	-0.00275798	-0.00584487	-0.00417795	-0.00444346
CLDN15	-0.0010057	-0.00266957	-0.00121573	0.00591537
CNBP	-0.00132705	0.000251858	0.000526609	0.000647267
MDK	-0.000952025	0.00344261	-0.000423624	-0.00635728
EIF4A1	-0.00106852	-0.00301006	-0.000278137	0.0022247
COX7B	-0.00104817	-0.0023568	NA	0.00145224
ZFAS1	-0.00166821	-0.0083202	0.00396617	0.00851554
NDUFA4L2	-0.000230101	-0.00175482	NA	0.00699387
IGHV3-23	-0.000288108	NA	NA	NA
RPL38	-0.00103819	-0.00512127	-0.00284548	0.0026202
SNRPA1	-0.000295735	NA	NA	0.000692981
IGKV2D-28	-0.000649961	NA	NA	NA
RBBP7	-0.00242441	-0.00422381	-0.00163055	-0.00638745
COTL1	-0.00167994	-0.00132532	NA	-0.00757771
PSMA7	-0.000215992	-0.00088885	0.00126859	-0.00098871
GGH	-0.00117863	0.000276257	NA	-0.0047703
PRDX3	-0.00215311	-0.00192137	-0.000814747	-0.00400672
GUK1	-0.000307837	-0.00117673	0.00221997	0.00103433
SNRPD2	-0.000830991	-0.00203837	-0.000981896	-0.00378963
ANP32B	-0.000735317	0.000253899	-0.0018155	-0.00186333
EEF1A1P6	-0.00147915	-0.00377993	-0.000212111	-0.00412885
FBL	-0.00200325	-0.00354974	-0.00237493	-0.0019989
PARK7	-0.000863629	-0.00144141	0.000733648	-0.00126093
PDIA3	-0.000437828	0.000277807	0.00244617	-0.00403711
NME1	-0.00179682	-0.00120296	-0.00187377	-0.00300591
TMED2	-0.00197051	NA	0.000809673	-0.00288781
PSAT1	-0.00171725	0.00250219	0.00113114	0.00110943
ATP5MC1	-0.00115957	-0.00247293	-0.0015497	-0.000748182
IGHM	-0.0004146	NA	NA	NA
SRP9	-0.000319888	-0.000822178	0.00054862	-0.0031964
ADAM9	-0.00129531	0.00267074	0.00489672	-0.00653723
PLS1	-0.000611025	-0.00153001	NA	0.00568368
MUC17	-0.000646336	0.000526725	0.00630807	0.0254053
HDGF	-0.00190204	NA	-0.00111603	-0.00249219
PFDN5	-0.000359534	-0.00347966	-0.00211339	-0.00135556
PSMB3	-0.000631947	-0.00073107	-0.000367504	-0.00166886
COX6B1	-0.000299451	-0.00297346	-0.00162608	-0.00189433
COPG1	-0.000808472	0.000583154	0.000706673	0.00110665
RPS19	-0.00074195	-0.00924864	-0.00549636	-0.00289566
NCBP2	-0.000859861	-0.00179785	NA	-0.00153463
CCT8	-0.00106536	-0.00229066	-0.000605034	-0.00261567
OGT	-0.000460874	-0.00429916	0.00150609	0.00368095
SET	-0.00136343	-0.00149401	-0.00155641	-0.00616842
ATP5MD	-0.00119383	-0.00120052	-0.000283835	NA
HNRNPC	-0.00113864	0.000899371	-0.000291196	-0.00273436
SERP1	-0.00109846	0.000627093	0.000969846	0.00147827
SERPINB6	-0.00100491	0.00168684	0.000784289	0.00462309
STT3B	-0.00164327	0.000469825	0.000657351	-0.00329273
PA2G4	-0.00168581	-0.00255234	-0.00191336	-0.000917436
SSBP1	-0.000830148	-0.00102505	-0.000484677	-0.000817655
EIF2S2	-0.00116425	0.000380937	0.00191732	0.00281063
KLF5	-0.000923528	0.00192973	0.00284899	0.00681135
CCT4	-0.000917444	NA	-0.000441256	-0.00366168
NDUFAB1	-0.00145962	-0.00120332	-0.00100899	-0.00251468
ARL6IP1	-0.000979615	0.000276037	0.00077057	-0.00496441
HNRNPA1	-0.00139922	-0.0065194	-0.00363239	-0.00504211
TUBA1C	-0.00121131	-0.00105463	0.000632521	-0.00347608
PYGL	-0.000606075	NA	-0.000340202	-0.00445493
HMGN2	-0.0012086	-0.00139576	NA	-0.0065274
GDI2	-0.000598581	-0.00137451	NA	0.000796162
DMKN	-0.000773354	-0.00222926	-0.000285699	-0.00452711
LAPTM4B	-0.00132543	-0.00277988	NA	-0.00592585
CCT2	-0.00145691	-0.00194955	-0.000810011	-0.00201741
HNRNPK	-0.000336652	NA	0.000754925	-0.00327633
ATP5PD	-0.000744929	-0.00155507	-0.000551597	NA
PEBP1	-0.00115154	-0.00432464	-0.00207254	-0.00396003
LYPLA1	-0.00200389	-0.00173017	0.000703111	-0.00204005
TFG	-0.00121164	0.00027765	0.00115383	NA
SNHG29	-0.000512729	-0.0139713	-0.00214973	0.0199411
PSMA3	-0.000854761	-0.00136452	0.000748438	-0.00167275
CANX	-0.00130133	-0.00170166	0.00072038	0.00429037
RANBP1	-0.000842347	-0.00177046	-0.00105104	-0.00975072
NDUFB8	-0.00130533	-0.00126172	-0.00121658	-0.0019424
SHMT2	-0.00131354	-0.00282519	NA	0.001164
ATG3	-0.000795527	NA	NA	NA
SSR3	-0.000940881	NA	NA	0.000835431
PHB	-0.00108459	-0.00103163	-0.00150079	NA
RPS14	-0.00113463	-0.00632774	-0.00557706	-0.0020405
EIF3D	-0.000262521	0.00102968	-0.00066182	0.000735495
GGCT	-0.00156295	-0.00147739	-0.000665529	-0.00124268
PSMA1	-0.00118101	-0.0012299	0.000686615	-0.00184501
RPS28P7	-0.00122796	-0.00726084	-0.00313888	0.000924408
KPNA2	-0.00107078	-0.000909801	-0.000652816	-0.00310493
PPP1CC	-0.00174272	-0.00332533	-0.000510605	0.000827654
HSPA9	-0.00121492	-0.00192002	-0.00145173	NA
RPS26	-0.0013706	-0.00488208	-0.00312411	0.00208909
EIF4G2	-0.000545653	-0.00112145	0.00208245	-0.00432937
ASPH	-0.000886218	0.00922775	0.00218443	-0.0046963
COPB2	-0.00054968	0.00133398	0.000637272	-0.00122824
ACTL6A	-0.00135735	NA	-0.000426676	-0.00235752
MYC	-0.00166779	-0.00986029	-0.000637741	0.00450705
ODC1	-0.00110806	-0.00328066	-0.00104792	NA
STRAP	-0.00125899	0.00103717	NA	-0.00335915
TOB1	-0.000409524	0.00278528	0.00352925	0.00367947
NOLC1	-0.00153274	-0.00129665	-0.00105614	NA
ALG3	-0.000891409	NA	-0.00024348	NA
PAICS	-0.00171591	-0.0031152	-0.00147281	-0.00276344
PDZD11	-0.00046265	-0.00085358	0.000796987	0.00131566
PRDX2	-0.000711698	-0.00332933	-0.000903475	0.00178692
COX17	-0.000441403	NA	0.000593567	0.000510105
PCCB	-0.00107239	-0.000494613	NA	NA
PSMA6	-0.000960973	NA	0.00170603	-0.00102997
ABCE1	-0.00160571	NA	-0.000588177	-0.000985218
TRAP1	-0.00175421	-0.00314124	-0.000982026	-0.00193653
SLC7A5	-0.0017811	0.00427099	0.00267135	-0.013451
EIF3H	-0.00197315	-0.00170162	-0.00119304	-0.00156327
IDH1	-0.00167331	0.00177445	0.00235557	-0.00114839
TGFBR2	-0.0015346	-0.00176887	NA	-0.000790578
TRAM1	-0.00145596	0.00193746	0.00262255	-0.00286662
CNN2	-0.00032602	0.00166079	0.00164308	-0.00363199
SELENOF	-0.00146281	0.00128608	NA	-0.00207992
PHGDH	-0.000947907	0.00231582	0.000840585	-0.000796426
GPR160	-0.000751022	-0.00323223	-0.000984253	NA
BCL2L1	-0.000247895	-0.00133754	0.00556341	0.00416986
RPL22	-0.00131779	-0.00594019	-0.000570208	-0.00634737
MAGT1	-0.000789917	-0.000896942	0.000722624	-0.000731015
RPS2P5	-0.000902517	-0.00361619	-0.00215545	-0.000728314
CCT6A	-0.00140394	-0.0015416	-0.00102765	-0.00162697
ERH	-0.000893381	-0.000554878	-0.000179452	-0.00411381
MRPS22	-0.000844436	NA	-0.000209113	-0.000734007
CCT5	-0.000887496	-0.000967046	-0.000905661	-0.00595648
DNAJB11	-0.000984473	0.000554713	0.000652121	-0.00167116
AMIGO2	-0.0013114	0.00165368	0.00217577	-0.00147724
RUVBL1	-0.000784643	NA	-0.000266448	-0.00191287
HMGB1	-0.00114975	-0.000924282	-0.000333985	-0.00351257
PTTG1	-0.000392429	-0.001993	NA	-0.00198662
SLC1A5	-0.000746676	0.00180089	0.00265415	-0.00138897
MDH2	-0.001381	-0.00235099	-0.000948892	NA
TCEA1	-0.00128902	-0.00177008	0.000861752	NA
COX7A2	-0.000583895	-0.00105389	-0.000605667	NA
AZGP1	-0.000202028	0.00130247	0.00239595	0.00674882
PCBD1	-0.000507313	-0.00265307	-0.00165793	-0.00273013
PHB2	-0.000749196	-0.00408618	-0.00207485	-0.00128146
WARS1	-0.000773241	0.000256411	0.00576197	-0.000749762
TOMM70	-0.00103394	NA	-0.000407546	NA
PRMT1	-0.00131808	-0.00130041	-0.00119333	-0.00430994
SND1	-0.00117811	-0.00284636	-0.000211331	0.00169185
RPL41P3	-0.00136463	-0.00438931	-0.00142104	0.00158905
SLC25A39	-0.00101562	-0.00226555	-0.000860616	-0.00122917
IGLV1-47	-0.00020483	NA	NA	NA
TUFM	-0.000823703	-0.00167963	-0.00153282	-0.0034609
SDHD	-0.00140656	-0.00220513	-0.00154627	NA
SNRPG	-0.000571337	-0.000589952	-0.000554317	-0.00224441
SLC11A2	-0.000252608	-0.00106158	-0.000476347	0.033962
EIF1	-0.000314095	0.00326729	0.00241124	0.00974664
GARS1	-0.00141786	0.000353547	0.00235993	NA
PSMB1	-0.000546564	-0.000703019	NA	-0.00315001
C1QBP	-0.00139631	-0.00191931	-0.00156837	0.000660202
AHSA1	-0.00120284	-0.00126014	-0.00112055	-0.00197849
S100A13	-0.000561869	0.00101891	0.000558144	-0.00310017
KARS1	-0.00136958	NA	-0.000441502	-0.00263992
HNRNPF	-0.000562397	-0.00170812	-0.000284432	-0.00126018
ATP5F1A	-0.00105396	-0.00316491	-0.00169942	-0.00224157
ASNS	-0.00106172	0.000684471	NA	0.0019222
EIF3I	-0.000567094	NA	-0.000163892	-0.00196937
RPLP0P9	-0.00139916	-0.00343772	-0.00193274	-0.00165122
SSB	-0.000586729	-0.00141733	-0.000377642	-0.00293061
TFDP1	-0.000216325	-0.000819361	NA	-0.00188425
HSPA5	-0.000622164	0.00577152	0.00536377	-0.0036195
DDOST	-0.00032165	0.000592175	0.00269657	-0.00611078
NAA50	-0.0009967	NA	NA	-0.00375964
FAM120A	-0.000814756	NA	NA	0.000500961
ILF2	-0.000787915	NA	-0.000566453	-0.00351191
LAS1L	-0.00063247	-0.000870713	NA	NA
IGKV2-29	-0.000237549	NA	NA	NA
TCP1	-0.00104693	-0.00178648	-0.000935895	-0.00148232
MRPL13	-0.00127933	-0.000758533	-0.000197356	-0.0011873
RUVBL2	-0.000928922	-0.000973812	-0.000831059	-0.00235332
MYO1D	-0.000690622	-0.00226076	NA	0.0045346
SMC4	-0.00112809	NA	-0.000181989	-0.00366135
EPRS1	-0.000804579	0.000715537	0.000808279	0.000797212
SRPRB	-0.000776595	NA	NA	NA
DCAF13	-0.00141217	-0.000970836	-0.000736468	-0.00218566
HACD3	-0.00137754	-0.00082117	-0.000562306	-0.00375366
UBE2C	-0.000718122	-0.000998212	-0.000628922	-0.00334452
POLR2K	-0.000680025	0.000281146	NA	-0.00156605
PSMB4	-0.000419419	-0.000501111	0.000527464	-0.00312784
PBDC1	-0.000382877	-0.00160272	0.000551995	0.0017708
ECT2	-0.00123841	-0.000714981	NA	-0.00268783
OSTC	-0.00128028	0.00140587	NA	NA
TARS1	-0.000960387	NA	0.000968889	0.00100715
EBNA1BP2	-0.000854079	NA	-0.000501232	-0.00212215
FDPS	-0.000426632	0.00142384	0.000934323	0.00503735
CD44	-0.000891855	-0.00486871	-0.000175868	0.00178962
[truncated: 5,592 more rows]

## Sheet: Supplementary Data 3c
Supplementary Data 3c. Consensus molecular subtype prediction of tissue samples, See also Supplementary Fig. 4c
Sample	prediction	d.CMS1	d.CMS2	d.CMS3	d.CMS4	p.value	FDR
SNU.6685AC	CMS2	0.756086	0.644052	0.69766	0.671424	0.001	0.00208333
SNU.6685BC	CMS4	0.694548	0.643018	0.637371	0.545984	0.001	0.00208333
SNU.6685CC	CMS4	0.718605	0.642718	0.647202	0.624883	0.001	0.00208333
SNU.6685DC	CMS4	0.687433	0.651622	0.623224	0.585852	0.001	0.00208333
SNU.6685EC	CMS4	0.685047	0.712843	0.68189	0.615601	0.001	0.00208333
SNU.6685FC	CMS4	0.738718	0.701001	0.77593	0.595185	0.001	0.00208333

## Sheet: Supplementary Data 3d
Supplementary Data 3d. Consensus molecular subtype pathway regulation of tumor tissue and corresponding derivatives, See also Supplementary Fig. 4d
Pathways	CMS1.NGenes	CMS1.Direction	CMS1.PValue	CMS1.FDR	CMS2.NGenes	CMS2.Direction	CMS2.PValue	CMS2.FDR	CMS3.NGenes	CMS3.Direction	CMS3.PValue	CMS3.FDR	CMS4.NGenes	CMS4.Direction	CMS4.PValue	CMS4.FDR
EMT	199	Down	0.423926	0.49458	199	Down	8.11677e-08	3.78782e-07	199	Down	0.00215385	0.015077	199	Up	3.73622e-22	5.2307e-21
TGF-Beta	60	Up	5.22838e-07	7.31973e-06	60	Down	5.8078e-12	8.13092e-11	60	Up	0.948504	0.980016	60	Up	9.24257e-05	0.00064698
LGR5 stem-cells	62	Down	0.572275	0.572275	62	Down	0.151431	0.212004	62	Up	0.765229	0.980016	62	Up	0.0429241	0.0858483
CDX2	36	Up	0.33243	0.423092	36	Down	0.674162	0.735172	36	Down	0.256152	0.537729	36	Up	0.0871119	0.152446
fatty acids	158	Down	2.99784e-05	0.000209849	158	Up	0.000233446	0.000653649	158	Down	0.268864	0.537729	158	Up	0.00786933	0.0183618
glycolysis	200	Down	0.262875	0.408917	200	Up	0.760179	0.760179	200	Up	0.912622	0.980016	200	Up	0.231757	0.294964
differentiation	628	Down	0.499039	0.537426	628	Up	0.000958993	0.00223765	628	Down	0.000231561	0.00324186	628	Up	0.000606377	0.00212232
cell cycle	200	Down	0.0121711	0.0425989	200	Up	8.04051e-09	5.62836e-08	200	Down	0.005993	0.0279673	200	Up	0.104615	0.162734
WNT	13	Down	0.329715	0.423092	13	Up	0.68266	0.735172	13	Up	0.980016	0.980016	13	Up	0.300122	0.350142
MYC	58	Down	7.86716e-05	0.000367134	58	Up	2.28421e-07	7.99473e-07	58	Up	0.906342	0.980016	58	Down	0.375516	0.404402
MSS	81	Down	0.0823627	0.19218	81	Up	0.00284491	0.00568982	81	Down	0.0230843	0.0807951	81	Up	0.00521349	0.0145978
HNF4A	58	Down	0.0250487	0.0701363	58	Up	0.102758	0.159846	58	Down	0.0432271	0.121036	58	Up	0.000191162	0.000892091
DNA repair	150	Down	0.135202	0.270404	150	Up	0.0861451	0.150754	150	Up	0.435849	0.762736	150	Down	0.616789	0.616789
MSI	29	Up	0.25123	0.408917	29	Down	0.321306	0.408935	29	Down	0.850445	0.980016	29	Up	0.155068	0.217096

## Sheet: Supplementary Data 3e
Supplementary Data 3e. 11 KEGG genesets related to tumorigenesis, See also Fig. 3c
Gene_Symbol	Signaling Pathway
ABL1	CellCycle
ACVR1	TGFbeta
ACVR1C	TGFbeta
ACVR2A	TGFbeta
ACVR2B	TGFbeta
ACVRL1	TGFbeta
ADAM17	NOTCH
ADGRB1	P53
AIFM1	Apoptosis
AKT1	MAPK_MTOR_Apoptosis_FOXO
AKT2	MAPK_MTOR_Apoptosis
AKT3	MAPK_MTOR_Apoptosis
AMH	TGFbeta
AMHR2	TGFbeta
ANAPC1	CellCycle
ANAPC10	CellCycle
ANAPC11	CellCycle
ANAPC13	CellCycle
ANAPC2	CellCycle
ANAPC4	CellCycle
ANAPC5	CellCycle
ANAPC7	CellCycle
APAF1	P53_Apoptosis
APC	Wnt
APC2	Wnt
APH1A	NOTCH
ARRB1	MAPK
ARRB2	MAPK
ATF2	MAPK
ATF4	MAPK
ATM	P53_CellCycle_Apoptosis
ATR	P53_CellCycle
AXIN1	Wnt
AXIN2	Wnt
BAD	Apoptosis
BAX	P53_Apoptosis
BBC3	P53
BCL2	Apoptosis
BCL2L1	Apoptosis
BCL2L11	FOXO
BCL6	FOXO
BDNF	MAPK
BID	P53_Apoptosis
BIRC2	Apoptosis
BIRC3	Apoptosis
BMP2	TGFbeta
BMP4	TGFbeta
BMP5	TGFbeta
BMP6	TGFbeta
BMP7	TGFbeta
BMP8A	TGFbeta
BMP8B	TGFbeta
BMPR1A	TGFbeta
BMPR1B	TGFbeta
BMPR2	TGFbeta
BRAF	MAPK_MTOR
BTRC	Wnt
BUB1	CellCycle
BUB1B	CellCycle
BUB3	CellCycle
CAB39	MTOR
CAB39L	MTOR
CACNA1A	MAPK
CACNA1B	MAPK
CACNA1C	MAPK
CACNA1D	MAPK
CACNA1E	MAPK
CACNA1F	MAPK
CACNA1G	MAPK
CACNA1H	MAPK
CACNA1I	MAPK
CACNA1S	MAPK
CACNA2D1	MAPK
CACNA2D2	MAPK
CACNA2D3	MAPK
CACNA2D4	MAPK
CACNB1	MAPK
CACNB2	MAPK
CACNB3	MAPK
CACNB4	MAPK
CACNG1	MAPK
CACNG2	MAPK
CACNG3	MAPK
CACNG4	MAPK
CACNG5	MAPK
CACNG6	MAPK
CACNG7	MAPK
CACNG8	MAPK
CACYBP	Wnt
CAMK2A	Wnt
CAMK2B	Wnt
CAMK2D	Wnt
CAMK2G	Wnt
CAPN1	Apoptosis
CAPN2	Apoptosis
CASP10	Apoptosis
CASP3	MAPK_P53_Apoptosis
CASP6	Apoptosis
CASP7	Apoptosis
CASP8	P53_Apoptosis
CASP9	P53_Apoptosis
CAT	FOXO
CCNA1	CellCycle
CCNA2	CellCycle
CCNB1	P53_CellCycle_FOXO
CCNB2	P53_CellCycle
CCNB3	P53_CellCycle
CCND1	Wnt_P53_CellCycle
CCND2	Wnt_P53_CellCycle
CCND3	Wnt_P53_CellCycle
CCNE1	P53_CellCycle
CCNE2	P53_CellCycle
CCNG1	P53
CCNG2	P53
CCNH	CellCycle
CD14	MAPK
CD82	P53
CDC14A	CellCycle
CDC14B	CellCycle
CDC16	CellCycle
CDC20	CellCycle
CDC23	CellCycle
CDC25A	CellCycle
CDC25B	MAPK_CellCycle
CDC25C	CellCycle
CDC26	CellCycle
CDC27	CellCycle
CDC42	MAPK
CDC45	CellCycle
CDC6	CellCycle
CDC7	CellCycle
CDK1	P53_CellCycle
CDK2	P53_CellCycle_FOXO
CDK4	P53_CellCycle
CDK6	P53_CellCycle
CDK7	CellCycle
CDKN1A	P53_CellCycle
CDKN1B	CellCycle_FOXO
CDKN1C	CellCycle
CDKN2A	P53_CellCycle
CDKN2B	TGFbeta_CellCycle
CDKN2C	CellCycle
CDKN2D	CellCycle
CER1	Wnt
CFLAR	Apoptosis
CHD8	Wnt
CHEK1	P53_CellCycle
CHEK2	P53_CellCycle
CHP1	Wnt_MAPK_Apoptosis
CHP2	Wnt_MAPK_Apoptosis
CHRD	TGFbeta
CHUK	MAPK_Apoptosis_FOXO
CIR1	NOTCH
COMP	TGFbeta
COP1	P53
CREBBP	Wnt_TGFbeta_NOTCH_CellCycle_FOXO
CRK	MAPK
CRKL	MAPK
CSF2RB	Apoptosis
CSNK1A1	Wnt_FOXO
CSNK1A1L	Wnt
CSNK1D	FOXO
CSNK1E	Wnt_FOXO
CSNK1G1	FOXO
CSNK1G2	FOXO
CSNK1G3	FOXO
CSNK2A1	Wnt
CSNK2A2	Wnt
CSNK2B	Wnt
CTBP1	Wnt_NOTCH
CTBP2	Wnt_NOTCH
CTNNB1	Wnt_FOXO
CTNNBIP1	Wnt
CUL1	Wnt_TGFbeta_CellCycle
CXXC4	Wnt
CYCS	P53_Apoptosis
DAAM1	Wnt
DAAM2	Wnt
DAXX	MAPK
DBF4	CellCycle
DCLRE1C	NHEJ
DCN	TGFbeta
DDB2	P53
DDIT3	MAPK
DDIT4	MTOR
DFFA	Apoptosis
DFFB	Apoptosis
DKK1	Wnt
DKK2	Wnt
DKK4	Wnt
DLL1	NOTCH
DLL3	NOTCH
DLL4	NOTCH
DNTT	NHEJ
DTX1	NOTCH
DTX2	NOTCH
DTX3	NOTCH
DTX3L	NOTCH
DTX4	NOTCH
DUSP1	MAPK
DUSP10	MAPK
DUSP14	MAPK
DUSP16	MAPK
DUSP2	MAPK
DUSP3	MAPK
DUSP4	MAPK
DUSP5	MAPK
DUSP6	MAPK
DUSP7	MAPK
DUSP8	MAPK
DUSP9	MAPK
DVL1	Wnt_NOTCH
DVL2	Wnt_NOTCH
DVL3	Wnt_NOTCH
E2F1	CellCycle
E2F2	CellCycle
E2F3	CellCycle
E2F4	TGFbeta_CellCycle
E2F5	TGFbeta_CellCycle
ECSIT	MAPK
EGF	MAPK
EGFR	MAPK
EI24	P53
EIF4B	MTOR
EIF4E	MTOR
EIF4E1B	MTOR
EIF4E2	MTOR
EIF4EBP1	MTOR
ELK1	MAPK
ELK4	MAPK
ENDOD1	Apoptosis
ENDOG	Apoptosis
EP300	Wnt_TGFbeta_NOTCH_CellCycle_FOXO
ESPL1	CellCycle
EXO1	MMR
EXOG	Apoptosis
FADD	Apoptosis
FAS	MAPK_P53_Apoptosis
FASLG	MAPK_Apoptosis_FOXO
FBXO32	FOXO
FBXW11	Wnt
FEN1	NHEJ
FGF1	MAPK
FGF10	MAPK
FGF11	MAPK
FGF12	MAPK
FGF13	MAPK
FGF14	MAPK
FGF16	MAPK
FGF17	MAPK
FGF18	MAPK
FGF19	MAPK
FGF2	MAPK
FGF20	MAPK
FGF21	MAPK
FGF22	MAPK
FGF23	MAPK
FGF3	MAPK
FGF4	MAPK
FGF5	MAPK
FGF6	MAPK
FGF7	MAPK
FGF8	MAPK
FGF9	MAPK
FGFR1	MAPK
FGFR2	MAPK
FGFR3	MAPK
FGFR4	MAPK
FLNA	MAPK
FLNB	MAPK
FLNC	MAPK
FOS	MAPK
FOSL1	Wnt
FOXO1	FOXO
FOXO3	FOXO
FOXO4	FOXO
FRAT1	Wnt
FRAT2	Wnt
FST	TGFbeta
FZD1	Wnt
FZD10	Wnt
FZD2	Wnt
FZD3	Wnt
FZD4	Wnt
FZD5	Wnt
FZD6	Wnt
FZD7	Wnt
FZD8	Wnt
FZD9	Wnt
FZR1	CellCycle
G6PC	FOXO
GADD45A	MAPK_P53_CellCycle_FOXO
GADD45B	MAPK_P53_CellCycle
GADD45G	MAPK_P53_CellCycle
GDF5	TGFbeta
GDF6	TGFbeta
GDF7	TGFbeta
GNA12	MAPK
GNG12	MAPK
GRB2	MAPK
GSK3B	Wnt_CellCycle
GTSE1	P53
HDAC1	NOTCH_CellCycle
HDAC2	NOTCH_CellCycle
HES1	NOTCH
HES5	NOTCH
HIF1A	MTOR
HRAS	MAPK
HSPA1A	MAPK
HSPA1B	MAPK
HSPA1L	MAPK
HSPA2	MAPK
HSPA6	MAPK
HSPA8	MAPK
HSPB1	MAPK
ID1	TGFbeta
ID2	TGFbeta
ID3	TGFbeta
ID4	TGFbeta
IFNG	TGFbeta
IGF1	MTOR_P53
IGFBP3	P53
IKBKB	MAPK_Apoptosis_FOXO
IKBKG	MAPK_Apoptosis
IL1A	MAPK_Apoptosis
IL1B	MAPK_Apoptosis
IL1R1	MAPK_Apoptosis
IL1R2	MAPK
IL1RAP	Apoptosis
IL3	Apoptosis
IL3RA	Apoptosis
INHBA	TGFbeta
INHBB	TGFbeta
INHBC	TGFbeta
INHBE	TGFbeta
INS	MTOR
IRAK1	Apoptosis
IRAK2	Apoptosis
IRAK3	Apoptosis
IRAK4	Apoptosis
JAG1	NOTCH
JAG2	NOTCH
JMJD7-PLA2G4B	MAPK
JUN	Wnt_MAPK
JUND	MAPK
KAT2A	NOTCH
KAT2B	NOTCH_FOXO
KRAS	MAPK
LAMTOR3	MAPK
LEF1	Wnt
LEFTY1	TGFbeta
LEFTY2	TGFbeta
LFNG	NOTCH
LIG1	MMR
LIG4	NHEJ
LRP5	Wnt
LRP6	Wnt
LTBP1	TGFbeta
MAD1L1	CellCycle
MAD2L1	CellCycle
MAD2L2	CellCycle
MAML1	NOTCH
MAML2	NOTCH
MAML3	NOTCH
MAP2K1	MAPK
MAP2K2	MAPK
MAP2K3	MAPK
MAP2K4	MAPK
MAP2K5	MAPK
MAP2K6	MAPK
MAP2K7	MAPK
MAP3K1	MAPK
MAP3K11	MAPK
MAP3K12	MAPK
MAP3K13	MAPK
MAP3K14	MAPK_Apoptosis
MAP3K2	MAPK
MAP3K20	MAPK
MAP3K3	MAPK
MAP3K4	MAPK
MAP3K5	MAPK
MAP3K6	MAPK
MAP3K7	Wnt_MAPK
MAP3K8	MAPK
MAP4K1	MAPK
MAP4K2	MAPK
MAP4K3	MAPK
MAP4K4	MAPK
MAPK1	TGFbeta_MAPK_MTOR
MAPK10	Wnt_MAPK_FOXO
MAPK11	MAPK
MAPK12	MAPK
MAPK13	MAPK
MAPK14	MAPK
MAPK3	TGFbeta_MAPK_MTOR
MAPK7	MAPK
MAPK8	Wnt_MAPK_FOXO
MAPK8IP1	MAPK
MAPK8IP2	MAPK
MAPK8IP3	MAPK
MAPK9	Wnt_MAPK_FOXO
MAPKAPK2	MAPK
MAPKAPK3	MAPK
MAPKAPK5	MAPK
MAPT	MAPK
MAX	MAPK
MCM2	CellCycle
MCM3	CellCycle
MCM4	CellCycle
MCM5	CellCycle
MCM6	CellCycle
MCM7	CellCycle
MDM2	P53_CellCycle
MDM4	P53
MECOM	MAPK
MEF2C	MAPK
MFNG	NOTCH
MKNK1	MAPK
MKNK2	MAPK
MLH1	MMR
MLH3	MMR
MLST8	MTOR
MMP7	Wnt
MOS	MAPK
MRAS	MAPK
MRE11	NHEJ
MSH2	MMR
MSH3	MMR
MSH6	MMR
MST1	FOXO
MTOR	MTOR
MYC	Wnt_TGFbeta_MAPK_CellCycle
MYD88	Apoptosis
NCOR2	NOTCH
NCSTN	NOTCH
NF1	MAPK
NFAT5	Wnt
NFATC1	Wnt
NFATC2	Wnt_MAPK
NFATC3	Wnt
NFATC4	Wnt_MAPK
NFKB1	MAPK_Apoptosis
NFKB2	MAPK
NFKBIA	Apoptosis
NGF	MAPK_Apoptosis
NHEJ1	NHEJ
NKD1	Wnt
NKD2	Wnt
NLK	Wnt_MAPK
NODAL	TGFbeta
NOG	TGFbeta
NOTCH1	NOTCH
NOTCH2	NOTCH
NOTCH3	NOTCH
NOTCH4	NOTCH
NR4A1	MAPK
NRAS	MAPK
NTF3	MAPK
NTF4	MAPK
NTRK1	MAPK_Apoptosis
NTRK2	MAPK
NUMB	NOTCH
NUMBL	NOTCH
ORC1	CellCycle
ORC2	CellCycle
ORC3	CellCycle
ORC4	CellCycle
ORC5	CellCycle
ORC6	CellCycle
PAK1	MAPK
PAK2	MAPK
PCNA	MMR_CellCycle
PDGFA	MAPK
PDGFB	MAPK
PDGFRA	MAPK
PDGFRB	MAPK
PDPK1	MTOR
PERP	P53
PGF	MTOR
PIDD1	P53
PIK3CA	MTOR_Apoptosis
PIK3CB	MTOR_Apoptosis
PIK3CD	MTOR_Apoptosis
PIK3CG	MTOR_Apoptosis
PIK3R1	MTOR_Apoptosis
PIK3R2	MTOR_Apoptosis
PIK3R3	MTOR_Apoptosis
PIK3R5	MTOR_Apoptosis
PITX2	TGFbeta
PKMYT1	CellCycle
PLA2G10	MAPK
PLA2G12A	MAPK
PLA2G12B	MAPK
PLA2G1B	MAPK
PLA2G2A	MAPK
PLA2G2C	MAPK
PLA2G2D	MAPK
PLA2G2E	MAPK
PLA2G2F	MAPK
PLA2G3	MAPK
PLA2G4A	MAPK
PLA2G4B	MAPK
PLA2G4E	MAPK
PLA2G5	MAPK
PLA2G6	MAPK
PLCB1	Wnt
PLCB2	Wnt
PLCB3	Wnt
PLCB4	Wnt
PLK1	CellCycle_FOXO
PMAIP1	P53
PMS2	MMR
POLD1	MMR
POLD2	MMR
POLD3	MMR
POLD4	MMR
POLL	NHEJ
POLM	NHEJ
PORCN	Wnt
PPARD	Wnt
PPM1A	MAPK
PPM1B	MAPK
PPM1D	P53
PPP2CA	Wnt_TGFbeta
PPP2CB	Wnt_TGFbeta
PPP2R1A	Wnt_TGFbeta
PPP2R1B	Wnt_TGFbeta
PPP2R5A	Wnt
PPP2R5B	Wnt
PPP2R5C	Wnt
PPP2R5D	Wnt
PPP2R5E	Wnt
PPP3CA	Wnt_MAPK_Apoptosis
PPP3CB	Wnt_MAPK_Apoptosis
PPP3CC	Wnt_MAPK_Apoptosis
PPP3R1	Wnt_MAPK_Apoptosis
PPP3R2	Wnt_MAPK_Apoptosis
PPP5C	MAPK
PRICKLE1	Wnt
PRICKLE2	Wnt
PRKAA1	MTOR
PRKAA2	MTOR
PRKACA	Wnt_MAPK_Apoptosis
PRKACB	Wnt_MAPK_Apoptosis
PRKACG	Wnt_MAPK_Apoptosis
PRKAR1A	Apoptosis
PRKAR1B	Apoptosis
PRKAR2A	Apoptosis
PRKAR2B	Apoptosis
PRKCA	Wnt_MAPK
PRKCB	Wnt_MAPK
PRKCG	Wnt_MAPK
PRKDC	NHEJ_CellCycle
PRKX	Wnt_MAPK_Apoptosis
PSEN1	Wnt_NOTCH
PSEN2	NOTCH
PSENEN	NOTCH
PTCRA	NOTCH
PTEN	P53
PTPN5	MAPK
PTPN7	MAPK
PTPRR	MAPK
PTTG1	CellCycle
PTTG2	CellCycle
RAC1	Wnt_MAPK
RAC2	Wnt_MAPK
RAC3	Wnt_MAPK
RAD21	CellCycle
RAD50	NHEJ
RAF1	MAPK
RALA	FOXO
RALB	FOXO
RAN	FOXO
RAP1A	MAPK
RAP1B	MAPK
RAPGEF2	MAPK
RASA1	MAPK
RASA2	MAPK
RASGRF1	MAPK
RASGRF2	MAPK
RASGRP1	MAPK
RASGRP2	MAPK
RASGRP3	MAPK
RASGRP4	MAPK
RB1	CellCycle
RBL1	TGFbeta_CellCycle
RBL2	TGFbeta_CellCycle_FOXO
RBPJ	NOTCH
RBPJL	NOTCH
RBX1	Wnt_TGFbeta_CellCycle
RCHY1	P53
RELA	MAPK_Apoptosis
RELB	MAPK
RFC1	MMR
RFC2	MMR
RFC3	MMR
RFC4	MMR
RFC5	MMR
RFNG	NOTCH
RHEB	MTOR
RHOA	Wnt_TGFbeta
RICTOR	MTOR
RIPK1	Apoptosis
ROCK1	Wnt_TGFbeta
ROCK2	Wnt_TGFbeta
RPA1	MMR
RPA2	MMR
RPA3	MMR
RPA4	MMR
RPRM	P53
RPS6	MTOR
RPS6KA1	MAPK_MTOR
RPS6KA2	MAPK_MTOR
RPS6KA3	MAPK_MTOR
RPS6KA4	MAPK
RPS6KA5	MAPK
RPS6KA6	MAPK_MTOR
RPS6KB1	TGFbeta_MTOR
RPS6KB2	TGFbeta_MTOR
RPTOR	MTOR
RRAS	MAPK
RRAS2	MAPK
RRM2	P53
RRM2B	P53
RUVBL1	Wnt
SENP2	Wnt
SERPINB5	P53
SERPINE1	P53
SESN1	P53
SESN2	P53
SESN3	P53
SFN	P53_CellCycle_FOXO
SFRP1	Wnt
SFRP2	Wnt
SFRP4	Wnt
SFRP5	Wnt
SGK1	FOXO
SHISA5	P53
SIAH1	Wnt_P53
SIRT1	FOXO
SKP1	Wnt_TGFbeta_CellCycle
SKP1P2	Wnt_TGFbeta_CellCycle
SKP2	CellCycle_FOXO
SMAD1	TGFbeta
SMAD2	Wnt_TGFbeta_CellCycle
SMAD3	Wnt_TGFbeta_CellCycle
SMAD4	Wnt_TGFbeta_CellCycle
SMAD5	TGFbeta
SMAD6	TGFbeta
SMAD7	TGFbeta
SMAD9	TGFbeta
SMC1A	CellCycle
SMC1B	CellCycle
SMC3	CellCycle
SMURF1	TGFbeta
SMURF2	TGFbeta
SNW1	NOTCH
SOD2	FOXO
SOS1	MAPK
SOS2	MAPK
SOX17	Wnt
SP1	TGFbeta
SRF	MAPK
SSBP1	MMR
STAG1	CellCycle
STAG2	CellCycle
STEAP3	P53
STK11	MTOR
STK3	MAPK
STK4	MAPK
STMN1	MAPK
STRADA	MTOR
TAB1	MAPK
TAB2	MAPK
TAOK1	MAPK
TAOK2	MAPK
TAOK3	MAPK
TBL1X	Wnt
TBL1XR1	Wnt
TBL1Y	Wnt
TCF7	Wnt
TCF7L1	Wnt
TCF7L2	Wnt
TFDP1	TGFbeta_CellCycle
TFDP2	CellCycle
TGFB1	TGFbeta_MAPK_CellCycle
TGFB2	TGFbeta_MAPK_CellCycle
TGFB3	TGFbeta_MAPK_CellCycle
TGFBR1	TGFbeta_MAPK
TGFBR2	TGFbeta_MAPK
THBS1	TGFbeta_P53
THBS2	TGFbeta
THBS3	TGFbeta
THBS4	TGFbeta
TNF	TGFbeta_MAPK_Apoptosis
TNFRSF10A	Apoptosis
TNFRSF10B	P53_Apoptosis
TNFRSF10C	Apoptosis
TNFRSF10D	Apoptosis
TNFRSF1A	MAPK_Apoptosis
TNFSF10	Apoptosis
TP53	Wnt_MAPK_P53_CellCycle_Apoptosis
TP53AIP1	P53
TP53I3	P53
TP73	P53
TRADD	Apoptosis
TRAF2	MAPK_Apoptosis
TRAF6	MAPK
TSC1	MTOR
TSC2	MTOR_P53
TTK	CellCycle
ULK1	MTOR
ULK2	MTOR
ULK3	MTOR
USP7	FOXO
VANGL1	Wnt
VANGL2	Wnt
VEGFA	MTOR
VEGFB	MTOR
VEGFC	MTOR
VEGFD	MTOR
WEE1	CellCycle
WEE2	CellCycle
WIF1	Wnt
WNT1	Wnt
WNT10A	Wnt
WNT10B	Wnt
WNT11	Wnt
WNT16	Wnt
WNT2	Wnt
WNT2B	Wnt
WNT3	Wnt
WNT3A	Wnt
WNT4	Wnt
WNT5A	Wnt
WNT5B	Wnt
WNT6	Wnt
WNT7A	Wnt
WNT7B	Wnt
WNT8A	Wnt
WNT8B	Wnt
WNT9A	Wnt
WNT9B	Wnt
XIAP	Apoptosis
XPO1	FOXO
XRCC4	NHEJ
XRCC5	NHEJ
XRCC6	NHEJ
YWHAB	CellCycle_FOXO
YWHAE	CellCycle_FOXO
YWHAG	CellCycle_FOXO
YWHAH	CellCycle_FOXO
YWHAQ	CellCycle_FOXO
YWHAZ	CellCycle_FOXO
ZBTB17	CellCycle
ZFAND5	FOXO
ZFYVE16	TGFbeta
ZFYVE9	TGFbeta
ZMAT3	P53

## Sheet: Supplementary Data 3f
Supplementary Data 3f. Overall contributions of PCA loading components, See also Fig. 3c
Components	PC1	PC2	PC3	PC4	PC5	PC6	PC7	PC8	PC9	PC10	PC11	PC12
RPS6	-0.757843	0.417398	-0.244879	0.243591	0.0967934	0.133905	-0.127663	-0.0658572	0.0120424	-0.00828786	-0.014609	0.0628758
HSPA8	-0.108889	-0.063378	-0.491976	-0.404421	-0.439415	0.0281525	-0.00917879	0.218689	0.220968	-0.00628295	0.0733049	-0.0109105
MYC	-0.0626505	0.0291332	-0.0513184	-0.239517	0.0487167	-0.264477	0.0782318	-0.0848328	-0.262233	0.111116	0.185192	0.0346686
IRAK1	-0.0520074	-0.14299	-0.109217	0.0156929	-0.346689	0.161334	-0.0409285	0.20206	-0.214664	0.166729	-0.0997083	-0.0504677
YWHAB	-0.0496598	-0.109977	0.067641	0.00352586	-0.0704612	0.0363443	-0.15797	0.0479313	-0.0728421	-0.0823429	-0.0399843	-0.00236765
EIF4B	-0.0409854	0.0874366	-0.0298054	-0.127198	0.0199896	-0.18245	0.0064604	-0.0808672	0.172259	0.133352	-0.0747117	-0.131229
RAN	-0.0396906	-0.080146	-0.0180194	-0.0358906	-0.0329311	-0.111845	-0.0369665	-0.148102	0.0921805	0.084505	-0.0662178	0.0500063
HSPB1	-0.0362279	-0.101076	-0.0542304	0.0891723	0.154482	0.111679	-0.0243668	-0.126014	0.0737136	0.258718	0.376019	-0.0145537
CCND2	-0.033443	0.0220109	-0.0235325	-0.0878182	0.0189195	-0.0526627	0.0313943	0.00464505	-0.0499704	-0.035081	0.102609	0.00257051
SSBP1	-0.0291997	-0.100254	-0.0321316	0.00389444	0.00309021	0.00857662	-0.0304815	0.00168196	0.119061	0.111845	-0.0361396	-0.0270881
SFN	-0.0274231	-0.0840364	0.0260967	-0.0203251	0.0537337	0.106217	-0.00508029	0.158221	-0.0891349	0.115958	0.056531	-0.0228482
AIFM1	-0.0251252	-0.0469451	-0.0314829	-0.0158133	-0.0748435	0.0601879	-0.0115534	0.022162	-0.0910365	0.0354151	-0.0685187	-0.0187945
MCM7	-0.0251141	-0.0362329	-0.0257122	-0.0573994	-0.0202803	-0.0417519	-0.0182849	-0.0603599	-0.0118247	0.0849578	-0.00100919	0.0273728
MCM4	-0.0248806	-0.0418924	-0.0217114	-0.0396255	-0.00212286	-0.0415217	0.000778504	-0.0882965	-0.0041002	0.0343139	0.012968	0.0356994
CDK4	-0.0242377	-0.03349	-0.000384944	-0.0370208	-0.00737964	-0.0327425	0.00768063	-0.0469492	0.0160119	0.0286788	0.0419117	-0.0255722
TGFBR2	-0.0241497	-0.00660034	0.00685194	-0.0302167	-0.0593106	-0.0852473	0.0266919	-0.0597345	0.00887101	-0.0255944	-0.0293337	-0.00537437
ID3	-0.0218213	0.00563654	0.00172099	-0.0213432	0.022322	-0.0168193	0.019223	-0.058818	-0.065677	-0.0533641	0.0433035	-0.0121921
PLCB3	-0.0212493	-0.037792	0.0152694	-0.00402426	-0.0456908	0.0454577	-0.0106326	0.0784892	-0.0729666	0.0993613	0.00089452	0.0153982
YWHAQ	-0.0195526	-0.0511763	-0.00910127	-0.0256197	0.0239465	0.0262212	-0.0627316	0.0275905	0.00029499	-0.0354383	0.0803972	-0.0142204
MCM3	-0.017964	-0.0339613	-0.0163656	-0.0228641	-0.00322648	-0.0282212	-0.00400269	-0.0599086	0.0123931	0.0322322	-0.00942639	0.00555551
RUVBL1	-0.0168643	-0.0202615	-0.0304317	-0.0027151	-0.0741986	0.0225727	-0.0149113	-0.0171479	-0.039608	0.0207113	-0.0573703	-0.00958524
MAPK3	-0.016645	-0.00359981	0.015682	-0.0294757	0.0209473	0.0410347	-0.0309523	0.0778233	-0.0491113	0.0440203	0.0637287	-7.04632e-05
SOD2	-0.016322	-0.0380158	0.025006	0.0154238	0.00862454	0.0176974	-0.011808	0.12207	-0.0786869	-0.0453907	0.0420582	-0.0043147
BAX	-0.0160057	-0.0370322	0.00375695	-0.00918457	0.0055567	0.0121713	0.0106023	-0.0369134	-0.00861295	0.0465693	0.0279864	0.010166
RRM2	-0.0157598	-0.017229	-0.0181287	-0.0246425	-0.00882986	-0.0140816	-0.0192919	-0.013611	-0.0305723	0.0182645	0.00475356	-0.010026
MCM2	-0.0153686	-0.0115787	-0.0181369	-0.0139178	-0.0303286	0.0115582	-0.00566957	-0.0194415	-0.0404261	0.0180877	-0.00697487	0.0125098
SESN1	-0.0150265	-0.0196624	0.00505907	0.0142875	-0.0524037	-0.0413191	-0.0225561	0.0688653	-0.0168923	-0.0957617	-0.00814055	-0.0162981
TFDP1	-0.0149451	-0.0457884	0.0299327	-0.0302896	-0.00964648	-0.00864202	-0.043621	-0.0924764	0.0355949	0.0348403	0.0162197	0.0255538
LEFTY1	-0.0145005	0.0141255	-0.00441857	-0.0911755	0.0438977	-0.0420459	0.00963974	0.0354031	0.00149989	0.00782732	0.111678	0.0147961
YWHAE	-0.0144662	-0.0381674	-0.00929839	-0.0548864	-0.0263374	-0.0615447	-0.000759541	-0.0762744	-0.00399195	-0.0051502	-0.0385269	-0.0823893
TBL1X	-0.0134228	-0.0038914	-0.000527746	-0.00950528	-0.00576466	-0.029075	0.00635555	-0.0217201	0.00523246	-0.00242642	0.0053608	-0.00501589
POLD2	-0.0132096	-0.0088752	-0.0148755	-0.0311747	-0.00803435	-0.0170793	0.0150182	-0.0519669	-0.00813586	0.00430705	-0.0277683	0.0128547
WNT11	-0.0128198	-0.049713	0.0590977	0.0436521	0.0105442	-0.157112	-0.007017	-0.0518093	0.128093	-0.0436991	-0.0433146	-0.0207084
CYCS	-0.0124035	-0.00338068	-0.0158618	-0.0330215	-0.0243602	-0.0303457	0.0108281	-0.0384111	0.0297182	-0.044239	-0.026635	-0.0252159
CCND1	-0.0123003	-0.00590139	0.00743685	-0.0176694	-0.0127513	-0.0351882	-0.0445313	0.0157053	0.0511452	0.0273726	0.00215085	-0.00467341
ID2	-0.0121665	0.0113531	-0.00149787	-0.050152	0.0258659	-0.0582222	-0.00389847	-0.00547975	0.0241045	-0.0254389	0.0521084	0.00380651
XRCC5	-0.0120539	-0.0283603	-0.025235	-0.0300349	-0.0258522	0.0177307	-0.00816854	0.00769333	0.0125547	-0.0788153	0.0147744	-0.0273038
MST1	-0.0120226	0.00394204	-0.00858771	-0.0191863	-0.00779141	-0.00599958	0.0125762	-0.00301351	-0.035812	-0.00479415	0.0181568	0.00200791
CHP2	-0.010934	-0.0208083	0.0195268	0.00738121	-0.00792597	0.0311778	0.0011338	0.0717979	-0.0729159	0.0143213	0.0311072	0.00812426
JUND	-0.0108141	0.0130538	0.0215881	-0.0385741	0.0675612	0.0594064	0.0283272	-0.0369874	-0.106614	-0.0134683	0.0686647	0.00329572
STMN1	-0.0105923	-0.049302	-0.0298597	-0.0271449	0.00456959	-0.0252736	-0.066349	-0.0621029	-0.109605	-0.0400209	-0.0274752	0.030601
CSNK2B	-0.0103622	-0.0346968	-0.000116674	3.72608e-05	-0.00606143	0.0318965	-0.021116	-0.0262731	0.00196801	0.0434644	0.0340393	-0.0239987
SMC1A	-0.0100634	-0.00307779	-0.017609	-0.012493	-0.0261079	0.0237376	0.00454738	0.00344386	-0.0505483	-0.0125811	-0.0280206	0.0152611
ECSIT	-0.0100159	-0.00697072	-0.00136644	-0.00465064	-0.0186585	-0.00631477	0.0017597	-0.012762	-0.0109605	0.00954755	-0.020912	0.00440393
CCNG1	-0.00998895	0.0655182	-0.0599941	-0.172503	0.0947845	-0.116322	-0.0185827	0.0600763	0.0665426	0.0326438	0.131132	0.0407491
PRKDC	-0.00998046	0.00180383	-0.00525366	-0.0425685	-0.0212429	-0.0728575	0.0339428	-0.0873339	-0.00151642	-0.00835583	0.00348051	0.00178126
CASP6	-0.00968106	-0.019131	-0.00278144	0.0046451	-0.0038271	-0.000397916	0.000916567	0.00107836	-0.00365274	0.00651949	0.0214445	-0.00302081
CCNB1	-0.00964344	-0.027791	-0.0486292	-0.0145502	-0.0162886	-0.0388944	-0.0643553	-0.0210554	-0.062722	0.055737	-0.014521	-0.00714285
SHISA5	-0.0095214	-0.0107426	0.0025355	-0.0333464	0.0233376	0.00811706	-0.015905	0.0267571	-0.0383964	-0.0081852	0.0987366	-0.0243131
YWHAH	-0.00941638	-0.0273924	-0.0310401	-0.00539687	-0.0238493	-0.0193908	-0.0475239	-0.00126814	-0.0337117	0.0674913	-0.0166519	-0.0255804
RFC4	-0.00930472	-0.0105073	-0.0236784	-0.018571	-0.0217129	-0.0287204	-0.0121503	-0.0354879	-0.0224559	0.0219483	-0.0155817	-0.0160069
E2F5	-0.00926994	-0.00268485	-0.0034333	-0.020675	0.000665184	-0.0436814	0.00380497	-0.010342	0.0164115	-0.0074507	0.0222554	0.000516591
FEN1	-0.00916161	-0.0144575	-0.0152712	-0.0183522	-0.00606137	0.00764606	-0.00673259	-0.0248321	-0.0245464	-0.000235796	-0.00991649	-0.00071343
HDAC1	-0.00895191	-0.0431364	0.00686613	-0.0305993	0.0244346	-0.000902962	-0.0170307	-0.10007	-0.0169475	0.0322493	-0.023164	0.050701
LFNG	-0.0088792	0.00392555	-0.00341214	-0.0318181	0.0088725	-0.0105646	0.00725302	0.0194652	-0.0365524	-0.0147815	0.0428475	-0.00161659
ARRB2	-0.00821005	-0.00839845	0.00375865	-0.0121516	-0.000519929	-0.00346621	-0.00634717	-0.011135	-0.0051595	-0.010577	0.0121932	0.000229912
XRCC6	-0.00773057	-0.0352959	-0.0732586	-0.0457023	-0.0457686	0.117616	-0.018612	0.0107501	-0.117724	-0.0464606	0.0680341	-0.00070407
DTX3L	-0.00771135	-0.010671	-0.00996745	0.004773	-0.031596	0.0137436	-0.0108602	0.024348	-0.0283193	-0.030443	-0.00490496	-0.00636039
CCND3	-0.00733053	-0.0186793	-0.00291752	0.00601443	-0.026192	0.0374231	-0.0130205	0.00681124	-0.0507694	0.0718541	-0.021318	0.019586
PPP2R1A	-0.00726688	-0.0101897	-0.00386594	-0.00639855	-0.00565015	0.0191366	0.00330864	0.0169592	-0.0282041	0.0465385	0.0324779	0.000321375
PIK3R2	-0.00714724	0.000327271	0.00152326	-0.015367	0.00621835	-0.007679	0.0144638	-0.0290274	-0.00712116	0.00360762	0.00351764	0.00561428
MCM5	-0.00679328	-0.0171744	-0.00907752	-0.000291771	-0.00796861	0.0156502	-0.00388759	-0.00805146	-0.00370587	0.0187867	0.016376	-0.00331836
RFC2	-0.00673533	-0.015067	-0.00700313	-0.0044116	-0.00513897	-0.00303326	0.00230069	-0.00968173	0.00220149	0.018495	0.00316306	-0.00326164
MAP2K2	-0.00667998	-0.00524017	-0.000988467	-0.00948225	-0.0162056	0.0736109	0.0146969	0.0115968	-0.0315699	0.0586793	-0.0227091	0.0197708
CDKN1B	-0.00651677	0.000514471	-0.00331562	-0.0251998	0.0105626	-0.0401126	0.000145444	0.00500021	0.000590882	-0.00842257	0.0264973	0.0148225
GNG12	-0.00629327	0.000141522	0.0159591	0.0201927	-0.011885	-0.0215795	0.0240304	0.0177625	-0.0157523	-0.0230411	-0.0141067	0.00294038
EI24	-0.00629142	-0.0221157	-0.0130348	-0.00887022	-0.03465	-0.0487719	0.00904063	-0.0548609	0.0584925	0.0345338	-0.0892006	-0.0173991
PAK2	-0.0062479	0.000589819	-0.00968139	-0.00166697	-0.0277591	-0.0360042	-0.0239611	-0.00822886	0.0279061	0.0426314	-0.015873	-0.0218342
MCM6	-0.00619066	-0.0118229	-0.0135894	-0.00876914	-0.00215697	-0.00380472	1.85992e-05	-0.0188666	0.00769188	-0.00418641	0.00517293	-0.00150588
TP53I3	-0.00615952	-0.0177549	0.0136975	0.00766963	0.00722433	0.0136435	0.000817349	0.0403537	-0.0336781	0.0023018	0.0274941	0.0114343
CACYBP	-0.00609942	-0.0158368	-0.0152232	-0.00272862	-0.0101402	-0.000315984	0.000620442	-0.00894104	0.00436358	-0.00570822	-0.00221712	-0.00662253
PRKAR1B	-0.00604354	-0.0123452	0.00482153	-0.00221522	0.000370332	0.00269678	-0.00113244	-0.000436093	-0.00760434	0.0115655	0.0137608	0.000882315
CTNNB1	-0.00599582	-0.0207767	0.0568862	-0.0308039	0.03137	-0.0169132	-0.0317054	0.0662842	0.0319179	0.00214033	0.0705168	0.0473361
GADD45A	-0.00594883	0.0554586	-0.00724702	-0.0525272	0.0552405	-0.00942598	0.00870902	-0.0940925	-0.0748354	-0.0769828	-0.0103374	-0.018092
AXIN2	-0.0058558	-0.0058323	0.0186562	0.00704567	0.00366732	-0.0643159	-0.0174268	-0.00764934	0.022921	0.0193345	-0.0125363	-0.00130298
DUSP16	-0.00581639	0.00194255	0.00074619	-0.0126436	0.00531606	-0.00744143	0.00685487	-0.0157292	-0.0191403	-0.0155852	0.0131737	-0.00614319
MAP3K13	-0.00577086	-0.000725098	-0.0120474	-0.0028162	-0.0151805	0.00578094	-0.00673165	0.0109803	-0.0125509	-0.00663687	-0.0378114	0.010905
IGFBP3	-0.00568726	-0.0133953	0.00757183	0.00547404	-0.0135802	0.00526583	-0.0109012	0.0370023	-0.0148017	-0.0310856	0.00950547	0.00159296
MAPKAPK3	-0.00561435	0.00118612	-0.00270522	-0.0131385	0.00280459	-0.0105407	-0.0120192	0.010416	0.00973762	0.00190194	0.0299908	-0.00494901
CTBP2	-0.00561054	-0.00238039	0.000813019	-0.0104349	-0.00750079	-0.0114076	-0.00148387	-0.0218483	-0.00205452	-0.00852809	0.0208044	0.00536234
ANAPC5	-0.00543472	-0.00555569	-0.00496268	-0.0230655	-0.0200817	-0.0493014	0.0117502	-0.0280303	0.0210901	0.00772259	-0.0186559	0.0148936
AKT1	-0.00540102	-0.0153762	-0.0045841	-0.021112	0.00754483	0.00437094	-0.0249926	-0.0192409	-0.0170891	0.0634446	0.0397622	-0.080195
STEAP3	-0.00534191	-0.00592203	-0.00159125	-0.00278616	-0.00265676	0.000257683	0.0055419	0.0105443	-0.0127188	0.0170947	0.0215932	0.00228623
PRKX	-0.00523266	0.0116287	-0.0078123	-0.0157881	0.00243886	-0.0146016	0.0012461	-0.0081477	0.00933532	-0.013225	0.0142647	-0.00815212
CDKN1A	-0.00507826	0.00409025	0.0537474	0.0130717	0.0458632	0.0766411	-0.0156388	0.0225634	-0.116117	-0.0580506	0.00594836	-0.00451282
LEF1	-0.00500263	-3.20968e-05	0.000428111	-0.00580922	-0.00223924	-0.0199364	0.00270405	-0.0127844	0.00823469	-0.0063737	0.00132643	-0.00260001
STAG2	-0.00495798	0.0106252	-0.0275343	-0.0122928	-0.0128164	-0.00833472	-0.046638	0.0492132	-0.0344749	0.0297966	-0.0406547	0.0289092
LIG1	-0.00481006	-0.0104215	-0.00656597	-0.00882046	-0.00237226	0.00356801	-0.00232533	-0.0130058	-0.0116095	0.0110642	0.00707483	0.00269755
BAD	-0.00478284	-0.011992	-0.0085138	-0.00532205	-0.0166661	0.0268431	0.00419838	0.0163888	-0.0510133	-0.0147533	0.0147913	-0.00072449
PKMYT1	-0.00475837	-0.0113616	-0.00594048	-0.00969769	-0.00116814	-0.006543	-0.00443576	-0.0182619	-0.0124404	0.0210157	0.00312132	0.00935372
ANAPC13	-0.00472248	-0.000969982	-0.0203697	-0.00988542	-0.0370402	0.00872467	-0.00144081	0.00339	-0.0205262	-0.0201167	-0.00765734	0.00223036
PPP2CB	-0.00465917	-0.0110277	0.0148546	-0.000246795	0.00303458	-0.0116259	-0.0048126	0.0184355	0.0129966	0.00338354	0.0112176	-0.00622004
PIK3R3	-0.00465521	-0.00120636	-0.00457122	-0.00238092	0.000290204	0.00367024	0.0129669	-0.0113884	-0.0164201	-0.00697676	0.000560817	0.000554641
LTBP1	-0.00438075	-0.00408453	0.0025285	0.000516181	0.000677328	-0.00584663	0.00242169	0.00182073	-0.00810794	0.00481976	0.00794519	-0.000676833
SMAD4	-0.00435983	0.000582052	0.000247434	-0.00734446	0.000197266	-0.012389	0.00263968	-0.00189681	-0.000859868	-0.00629602	0.00689227	-0.00112345
CDC45	-0.00435976	-0.0104163	-0.00781471	-0.00425223	-0.000962958	0.00117081	-0.0025043	-0.00655817	-0.00369877	0.00527565	0.00281408	-0.000305594
E2F1	-0.00429884	-0.0064959	-0.0101394	-0.0100532	-0.00380487	-0.00737075	-0.00641178	-0.0271192	-0.0304144	0.00509313	0.00445666	0.00362357
RALA	-0.00428639	-0.00896674	0.0115114	-0.00198357	0.00389054	-0.0208729	-0.0153591	-0.0123367	0.0398951	-0.0241329	-0.0150301	0.00678639
RFC3	-0.0042132	-0.00755754	-0.00112165	-0.00522099	-0.000850474	-0.021442	-0.00795787	-0.0272875	0.0203019	0.00470232	0.0115633	-0.00194278
DCN	-0.00419918	-0.0152402	-0.0036146	0.00407359	-0.00771041	0.00779821	-0.0151371	0.0230065	0.00469956	-0.0607075	0.0152305	-0.0124586
MLST8	-0.00415649	-0.00517102	-0.00325731	-0.0169667	-0.0119878	-0.00659572	-0.00515341	-0.0176131	-0.00335416	0.0221418	0.018557	0.00559643
PPP5C	-0.00400183	-0.01151	-0.00472574	-0.0101507	-0.00152361	0.000496122	0.00550975	-0.0313413	-0.00899677	0.0202453	-0.0100797	-0.0068162
CDK2	-0.00400083	-0.00726061	-0.00830318	-0.011612	0.00796412	-0.00694686	-0.00259307	-0.0175954	0.0055461	0.0099123	0.00711896	0.000273847
FRAT2	-0.0039819	-0.00627616	-0.00020234	-0.00698105	-0.00245473	-0.00136643	-0.00527208	0.000967815	-0.0192066	0.0156569	-0.0054751	0.000697252
CDC6	-0.00396688	-0.00556161	-0.00272519	-0.00500451	0.000357406	-0.0120784	-0.00230082	-0.0127663	0.000214662	0.00129481	-0.000423008	0.00134665
SMAD1	-0.00396593	-0.00551835	0.003485	-0.000221139	-0.00371399	-0.0139335	-0.0041894	-0.0129085	0.01122	0.00391035	-0.00307698	-0.00206768
MSH2	-0.00395617	-0.00264352	-0.00789605	-0.0117982	-0.00076453	-0.00715144	-0.00385093	-0.00785713	0.00482216	0.00726369	0.00247049	-0.0029861
NHEJ1	-0.00390085	0.000582554	-0.00455328	-0.0125789	0.00642725	-0.00320311	0.00677987	0.0118894	-0.0113262	-0.00611407	0.0227228	-0.00014466
TGFB1	-0.00388992	-0.00159582	0.00192174	-0.0128934	0.00763954	-0.0125225	-0.005422	0.0078413	-0.00141737	-0.0186139	0.034165	0.000869462
DUSP8	-0.00388914	0.00166417	-0.00151864	-0.00450513	0.00518822	0.00359924	0.0044925	-0.00174481	-0.0131113	0.00583856	0.0149274	0.00543683
TCF7	-0.00383879	-0.00245214	0.00257406	-0.0139324	0.000137639	-0.00630691	0.00216	-0.00490902	-0.000378448	-0.00876925	0.0116434	0.00753156
CHEK1	-0.00382072	-0.00679106	-0.00411499	-0.00674178	0.00172767	-0.0132968	-0.00123743	-0.00928861	0.00661422	-0.00327152	0.00593564	0.000389589
RB1	-0.00380233	-0.00641228	-0.00059643	0.00225283	-0.0114084	-0.0157326	-0.00260495	-0.00831065	0.0253576	-0.0127064	-0.010682	-0.0065521
PRKACB	-0.00372693	-0.0115223	0.0120206	0.00815418	0.00140273	-0.00769616	0.000814931	0.0145104	-0.00285273	-0.00250696	0.00518998	0.00502877
JAG2	-0.00365699	0.0042752	-0.00137749	-0.0187601	0.0195149	-0.0255102	0.00675858	-0.0153917	0.00877722	0.00670149	0.0333286	-0.00477663
ROCK2	-0.00360765	-0.00195656	0.00138274	-0.00826481	-0.00534754	-0.0130335	9.90131e-05	0.000947712	0.0237525	0.00719783	0.0163313	-0.00890499
HRAS	-0.00349476	-0.00961708	-0.000704854	-0.00462586	0.00449264	0.0121539	-0.00555219	0.00321269	-0.00631855	0.0156774	0.0132256	0.00295261
STAG1	-0.00345554	-0.00634308	-0.00253328	0.00289547	-0.0128401	0.00765258	-0.00305082	0.0128629	-0.00925342	-0.000913138	-0.00353612	0.00273977
PLK1	-0.00343379	-0.0204338	-0.0167831	-0.00370034	-0.0186881	-0.0371244	-0.0390252	-0.0399064	-0.023816	0.0525548	-0.0289521	0.00470179
PSENEN	-0.0034284	-0.0213355	0.00216664	0.00397551	0.00131378	0.0249988	0.0129113	0.00838315	-0.0172347	-0.00220472	0.0179213	0.00615472
CHP1	-0.00337183	-0.00462545	0.00861276	0.0137242	0.0116928	0.0304212	0.0216399	0.0523766	0.00189936	0.00546529	-0.0530576	-0.00210921
FGFR4	-0.00334832	-0.00978708	0.00344559	-0.0275162	0.0309098	0.0120733	0.00346482	-0.0300143	-0.00379045	0.0108247	0.0550814	0.00743439
PLA2G6	-0.00333261	0.0021474	-0.00514787	-0.0106718	-2.62293e-05	-0.00043745	0.00779858	-0.0055392	-0.0236467	-0.00289637	0.0157493	0.00113884
DLL1	-0.00329511	0.00221485	-0.00284217	-0.0125761	0.00583506	-0.0037106	0.00300144	-0.00323514	-0.00510672	-0.00999342	0.0163848	-0.000849621
FOXO4	-0.0032664	0.000443793	-0.0017851	-0.00944666	-0.00485015	0.0104051	0.022333	0.011994	-0.0246608	-0.014716	-0.019506	0.0082699
E2F4	-0.0032346	-0.013349	0.000315315	-0.0244412	-0.0114398	-0.0132368	-0.0133715	-0.0163803	0.00333674	0.0310785	0.0391846	-0.00401153
MAPK13	-0.00321831	-0.00866835	0.0049774	-0.00564026	0.0019576	0.0127419	0.00167881	0.00762497	-0.0307805	0.0135645	0.0338151	0.0108719
TFDP2	-0.00321819	0.000811884	-0.00385952	-0.00123001	-0.00551581	0.00177964	0.00456135	-0.0106687	-0.0176335	-0.00463605	-0.00785927	0.00257866
POLD1	-0.00319837	0.000437515	-0.00964783	-0.0171298	0.00388283	0.00068246	-0.000714426	-0.0133626	-0.0193313	0.00929094	0.0158534	-5.27473e-05
MLH1	-0.00316187	-0.00286253	-0.00111444	-0.00626296	-0.00160807	-0.00935478	0.000806592	-0.00588716	0.00454479	0.00496599	0.00122734	0.00533838
FLNA	-0.00314082	0.049429	-0.0337925	-0.0806691	-0.0282965	-0.052571	-0.103418	0.214205	0.0276324	-0.267489	0.14936	0.000752654
USP7	-0.00298301	-0.00447277	-0.00210105	-0.0237326	0.0035502	-0.0395576	-0.00304302	-0.0133978	0.0276232	0.00662535	-0.0100747	-0.01437
NFKB1	-0.00292172	-0.0108548	0.00272872	0.00356966	-0.00518768	0.00225094	-0.000138805	0.00133417	-0.000338167	-0.00141356	0.00590797	-0.00866905
FZD5	-0.00286364	-0.00428038	-0.00154611	-0.00807688	0.0036807	0.00564469	0.000480283	0.0137902	-0.0144842	0.00596086	0.00627807	0.00481224
KAT2A	-0.00274132	0.0266573	-0.0207996	-0.0552147	0.00172798	-0.0234183	0.024293	-0.0538621	-0.0300861	-0.0347424	0.0649859	0.0228701
NOTCH1	-0.00266703	-0.00115192	-0.00127634	-0.00884946	0.00126675	0.00027818	-0.00517243	0.0055591	-0.000794585	0.000622031	0.0119538	0.00193243
ORC1	-0.00265014	-0.00430487	-0.000984367	-0.00113133	-0.00146698	-0.00302496	-0.00153864	-0.00742651	-0.000578691	0.00392135	-0.000494424	0.00343212
THBS1	-0.00261956	-0.010476	0.020768	0.00611018	0.00871276	0.0191178	-0.0199545	0.0469483	-0.0256499	-0.0509428	0.0363891	-0.00375643
ULK3	-0.00259607	-0.00342925	0.00123153	-0.00845411	0.0130364	-0.00387337	-0.00147405	0.0126821	-0.0218541	-0.00910702	0.0192565	-0.0101487
RFC5	-0.00259181	-0.00453162	-0.00594567	-0.0104054	0.00375877	-0.0117466	0.00434591	-0.0160245	-0.00052009	-0.00251227	-0.00236452	0.00053582
RPS6KA4	-0.00255355	-0.00972821	-0.00503445	-0.00133222	-0.00689783	0.0175117	-0.0057223	0.0132744	0.00461039	0.023853	-0.00150811	0.00076006
ACVRL1	-0.00253954	-0.00833115	0.0137294	0.00199006	0.00426503	0.00575945	-0.00344938	0.0222811	-0.0182718	-0.0167749	0.0147422	-0.487957
PDGFRB	-0.00250507	-0.00722222	-0.000396283	0.00236973	-0.00558075	0.00368679	-0.00703092	0.015687	-0.0018498	-0.028849	0.00738548	-0.00677597
E2F3	-0.00248821	-0.0038214	-0.00218136	-0.00309705	0.00226933	-0.00410736	-3.79234e-05	0.00115264	-0.00411298	-0.0033692	0.00746867	-0.00494421
CCNH	-0.0024755	0.00160041	-0.00736286	-0.0148995	-0.0102323	-0.00875407	0.0159447	-0.0191337	-0.0189944	-0.0270425	-0.0176795	0.00164617
DTX4	-0.00241189	0.000346548	-0.00570918	-0.0011453	-2.3074e-05	-0.00093644	0.00608288	-0.00188219	-0.00177373	0.0192392	-0.00125148	0.00339874
NRAS	-0.00237968	-0.00587377	0.00156858	0.0054614	-0.00501588	-0.00919414	-0.0153673	0.0032373	0.00502035	-0.0119809	0.00893949	-0.0123611
TBL1XR1	-0.0023725	-0.0223276	-0.00386139	0.0237184	-0.0130764	-0.018756	-0.0412873	0.00498795	0.0305325	0.0758815	0.00288466	0.00747156
SKP2	-0.00230243	-0.00188623	-0.00366912	-0.00788554	-0.00273773	-0.0077142	0.000725663	-0.0114615	0.00812245	0.00644708	0.00812708	-0.00201881
RAD50	-0.00228601	0.00116355	-0.00551625	-0.0179439	0.000120112	-0.0149754	0.00355658	0.000605864	0.0010194	0.00281742	0.0326077	0.00732791
RASGRF2	-0.00226733	-0.00117465	-0.000101721	-0.000810842	-0.00294578	-0.00349062	9.87284e-05	-0.00292895	-0.000979574	-0.00254881	-0.000898055	-0.00161094
BMP7	-0.00225405	0.00207093	-0.00430542	-0.0134746	0.00753476	-0.00886125	0.00416678	0.000731082	0.00603778	0.00425829	0.0163284	0.000573597
CDC7	-0.00223477	-0.00284714	-0.00677034	-0.00629513	0.00154194	-0.014539	-0.00214744	-0.0158454	0.00508312	-0.00272955	-0.00516481	0.000174627
DFFB	-0.0022111	-0.00294339	0.00028514	-0.00288966	-0.00154087	-0.00715592	-0.00178459	-0.00305208	-0.000608039	0.00366839	0.00282647	-0.00103985
EXO1	-0.00219869	-0.00387247	-0.00365726	-0.00213049	-0.000712826	-0.0017251	-0.00118408	-0.00595918	-0.00331249	-6.27638e-05	0.000646226	0.000167928
PRKAR2A	-0.00218697	0.000435861	0.00209083	-0.00824197	0.000755126	-0.010375	-0.000972835	-0.00340862	0.0103833	-0.00193189	0.0136535	0.00276466
RBL1	-0.00212711	-0.00163443	-0.000102437	-0.00214076	-0.00305304	-0.0076315	-0.00439774	-0.00220025	-0.000493379	-0.000868326	0.00111535	-0.000792672
THBS2	-0.00210053	-0.00672445	0.00418224	0.00212541	0.00503556	0.000689561	-0.0040153	0.0284174	-0.0100568	-0.0515005	0.0230148	-0.00328739
MAD2L1	-0.00208777	-0.00605143	-0.00688136	-0.00280884	-0.00372017	-0.0186194	-0.0142522	-0.0177299	-0.0089175	0.00708761	0.000135006	-0.00114513
MAX	-0.0020012	-0.00340625	0.00558625	-0.0123972	0.0124484	-0.00572829	-0.0161734	0.0231538	0.00236704	-0.0193848	0.0210477	-0.00339796
XRCC4	-0.0019974	-0.00372567	-0.00187416	-0.00254815	-0.00562704	-0.00311387	-0.00262238	0.000727929	-0.0039032	-0.000471908	-0.0117976	-0.00160266
CAT	-0.00199684	-0.00174414	0.00105129	-0.0120455	0.00289641	0.00423555	0.0144629	0.012181	-0.0140208	-0.0163206	0.0237796	0.00620849
LRP5	-0.00188602	0.0110088	-0.00238487	-0.0316101	0.0168525	-0.000957681	0.0130259	-0.00715593	-0.0258696	0.00484223	0.0404034	0.021486
WNT5A	-0.00187759	-0.00556175	-0.00418308	0.00111163	-0.00746018	0.00252901	-0.00601872	0.00174493	0.0070495	-0.0072555	-0.00192474	-0.00278532
SENP2	-0.00187532	0.00452272	-0.00640998	-0.00250938	-0.0114779	-0.00586772	0.00486471	-0.013368	0.00303837	-0.00887074	-0.0118814	-0.0102223
ANAPC7	-0.00179641	-0.00951658	-0.00424236	-0.00721997	0.00442729	-0.0181415	0.00233209	-0.025478	0.016382	0.00437583	0.00658322	0.00373872
SMC3	-0.00178989	5.20536e-05	-0.0106802	-0.00378216	-0.00695223	-0.00972331	-0.00634674	-0.0181087	-0.00214449	-0.0155627	-0.015805	-5.26894e-05
MAP2K6	-0.00178828	-0.00215005	0.00226302	-0.00253928	0.00325973	0.000596254	0.00266992	-3.68334e-05	-0.00707064	-0.00778451	0.00815842	-0.000930055
ABL1	-0.00178569	-0.00335672	0.00175935	-0.00502488	0.00102415	0.00303534	0.00749652	0.0076189	-0.0154197	-0.000929743	0.010348	-0.0197611
PLA2G12B	-0.00173931	-0.00103792	0.00263963	-4.22138e-05	0.00047781	0.00431939	0.00152169	0.0023447	-0.0128924	-0.00426944	0.00542055	0.000335867
PDGFRA	-0.0016844	-0.00442103	-0.00294384	0.00222518	-0.00618026	-0.00138763	-0.00429003	0.00175966	0.00679961	-0.00897577	-0.00239477	-0.00248451
ESPL1	-0.00163045	-0.00339472	-0.00190116	-0.000258679	-0.000123818	-0.00565034	-0.00272378	-0.00613978	-0.00372242	0.00718787	0.00200173	0.000406294
DUSP3	-0.00163018	0.000123808	-0.00662308	-0.000690863	-0.00299912	0.014092	0.00697674	-0.000243346	0.0104088	-0.0200521	0.00451608	0.0084729
RPA3	-0.00161936	-0.00678487	-0.00913082	-0.000454092	-0.00772151	-0.00510581	-0.00749181	-0.00114461	0.00138165	-0.00760827	0.00252805	-0.00435554
MAPK1	-0.00161503	-0.00487055	-0.00267623	-0.00797518	-0.00504948	-0.0128192	-0.00480366	0.000739443	0.00497489	0.0148652	0.00230732	-0.00604163
MSH6	-0.0016116	0.00132328	-0.0105813	-0.0117288	-0.000303873	-0.00960961	-0.00290648	-0.00979629	-0.00554004	-0.00962119	0.0151474	0.00318029
DKK4	-0.0016055	0.000750923	0.00191395	0.0062125	0.00230609	0.00699758	-0.00667006	0.0116803	0.00553368	0.0104102	-0.00194314	-0.000794077
DLL4	-0.00157355	0.00163084	0.000137015	-0.0113979	0.00516129	-0.00528113	-0.00102858	0.00518055	-0.0028092	0.00779249	0.0102343	0.00312224
SRF	-0.0015706	0.00103645	-0.00197968	-0.00640556	0.000416331	0.000933266	-0.0121655	0.0024131	-0.00279543	0.0403149	-0.000496363	-0.00120649
IRAK2	-0.00152267	0.0033582	-0.000752442	-0.00916108	-0.00155439	-0.0113695	0.00673086	0.000323617	0.00464072	-0.00244604	0.00480888	0.00176096
MAPK12	-0.00151705	0.00289869	-0.00183543	-0.00629853	0.00328483	-0.00408274	0.000798828	-0.00891267	-0.00771236	-0.0079521	0.0151352	-0.00113379
PDPK1	-0.00151537	0.0061799	-0.0027405	-0.00775137	0.000647909	-0.0099486	0.00334812	-0.00836507	-0.00305967	-0.00959041	0.0116975	-0.00200709
CAMK2D	-0.00149497	0.0174448	-0.012319	-0.0350471	0.0169126	-0.0206672	0.022244	-0.0228473	-0.0330607	-0.0366702	0.0208082	0.00353119
CDKN1C	-0.00149025	-0.00185314	0.00298635	-0.00455781	0.00488508	-0.00569359	-0.00654664	0.00212726	0.00451538	0.00711088	0.00879856	-0.00164373
SMAD7	-0.00146286	-0.00311504	0.00681692	0.00774499	0.000972976	-0.00741228	-0.00390259	0.0177381	-0.00372556	-0.00178936	0.00385847	0.00139752
HDAC2	-0.00145008	-0.00506619	2.45194e-05	-0.00272974	0.00146054	-0.010339	-0.00103813	-0.0186217	0.0138088	-7.27559e-05	-0.00786477	-0.00160362
PPP2R1B	-0.00142486	-0.00364162	0.0013694	-0.00106171	-0.000497578	-0.00490373	0.00331128	-0.00390847	0.00605464	-0.00449472	0.00384966	-0.00209986
ARRB1	-0.00141672	0.000918603	-0.00104613	-0.00750604	0.00788937	-0.000535292	0.00229186	-0.0038051	-0.00649876	0.000205531	-0.00120347	0.00280607
IL1R2	-0.00141197	-0.0110826	0.000579449	0.00344106	0.0100956	0.00663449	-0.014033	0.00227826	0.0191056	-0.0106129	0.0105476	-0.000228353
CHEK2	-0.00141154	-0.00203236	-0.00761261	-0.00399939	0.00652309	-0.0114317	-0.0060998	-0.0260425	-0.0233001	0.00315133	0.00118068	0.00270337
CDC25A	-0.00133929	-0.00151957	-0.00111303	-0.00416008	0.00395014	-0.0058435	-0.00117239	-0.00485087	0.00478821	0.003027	0.00118785	-2.77658e-05
PIK3CB	-0.00132719	-0.00163984	-0.00527172	0.00150095	-0.0157222	-0.00598239	0.00233887	0.00244657	-0.00690771	0.00931885	-0.0135986	0.00105726
POLL	-0.00129307	0.000412298	-0.00104773	-0.0031955	0.00132029	0.00422848	0.00457488	-0.0122314	-0.0069309	-0.00548293	0.00613757	0.000427607
MYD88	-0.00124416	-0.0113059	0.00956603	-0.00312145	0.0135127	0.00715628	-0.0168296	0.0356124	-0.00528027	0.00111773	0.00227261	0.00389597
ZFYVE9	-0.00123449	-0.00217202	0.00127009	-0.00100647	-0.000795415	-0.00132745	0.00126889	-0.00245016	-0.00366544	-0.00019361	0.00935972	0.00223635
CDKN2C	-0.00120214	-0.00131236	-0.00310775	-0.000898965	-0.0055625	-0.000572715	-0.00505476	-0.00424968	-0.0122002	-0.00793081	-0.011143	-0.00163172
MAP2K5	-0.00116335	0.00197653	-0.00320196	-0.01071	0.00133952	-0.00809495	0.00389632	0.000116155	-0.0068121	-0.000302823	0.014645	0.00318048
DFFA	-0.00113763	-0.0036855	-0.00618129	-0.00598551	0.0135299	-0.00652875	0.0115649	-0.0426906	0.0166281	0.00477303	0.00784037	-0.00734753
GTSE1	-0.00113532	-0.00543073	-0.00884678	-0.0029603	-0.00295871	0.000545635	-0.0120858	-0.00284221	-0.0211614	0.00846513	0.00656777	-0.00142237
MAPK9	-0.00112037	0.000489029	-0.00297536	-0.00647106	-0.00364482	-0.00381231	0.00111535	0.00241166	-0.00204964	-0.00419576	0.0069961	-0.00379353
E2F2	-0.00111475	-0.00181302	0.000635821	-0.000267892	0.0011422	0.000303381	0.000947885	-0.00105968	-0.00435611	0.00455378	-0.000119103	0.000812685
IL1R1	-0.00108596	-0.00401383	-0.0008898	0.00210068	-0.00330274	0.0037749	-0.00292826	0.00654548	0.0021092	-0.0133449	0.00256874	-0.00315057
BMP8B	-0.0010816	-0.000439651	4.74562e-05	-0.00298388	0.00159989	-0.00168344	-0.000333258	0.000913761	-0.00362702	0.000121086	0.0121803	0.000584506
ATF2	-0.00104193	-0.000406034	-0.00309659	-0.00433686	-0.0019398	-0.00543791	-0.00387011	0.00737096	0.00757586	0.00319221	0.00916324	0.00130527
PLCB2	-0.00103486	-0.0013546	0.000499737	-0.00192695	0.00109478	0.00160421	-0.00107222	0.00402941	-0.00657284	-0.0069104	0.0071226	-0.00140492
PLA2G3	-0.000984063	-4.20867e-05	-0.000441817	0.000151164	-0.00218282	-0.00276897	0.00190125	0.00378527	-0.00742054	0.0096358	-0.00322574	0.00154939
NLK	-0.000940432	-0.0012148	-0.000787263	-0.00614028	0.00237253	-0.0077601	0.0013577	0.000873336	0.00696557	-0.00181284	0.0030969	0.00140088
CSF2RB	-0.000933815	-0.00313303	0.000537732	0.000288872	-0.00207496	0.00260729	-0.00335021	0.0049902	-0.000609795	-0.00849169	0.00245942	-0.00105881
EIF4E	-0.000918475	-0.00284488	-0.000557204	-0.00130909	-0.00254468	-0.00386211	-0.00459803	-0.00507022	0.00358353	-0.00586736	0.00321722	-0.00395997
MAML2	-0.00089839	0.00146538	-0.00177705	-0.0034084	0.00154428	-0.00670125	0.00274652	0.00534611	0.000106704	-0.000907415	0.01322	-0.00185135
MAP2K3	-0.000869641	-0.00382967	0.0101394	-0.0230294	-0.0103149	0.0158732	-0.0122241	0.0270541	-0.0236812	0.0331723	0.00628064	0.0174837
SFRP2	-0.000859456	-0.00466771	0.00467496	0.00405001	0.00973075	0.00233326	0.00067918	0.0265551	-0.0151261	-0.043215	0.0235003	-0.00342661
PLCB1	-0.000842363	-0.000547637	5.19131e-05	-0.000924211	-0.00152396	0.00106713	0.000303926	-0.00292642	-0.00386411	-0.00382744	0.00130002	0.000181386
INHBA	-0.000831524	-0.00331027	0.0021504	0.00114263	0.00130768	0.00188714	-0.00212687	0.00917382	-0.00381595	-0.0157898	0.00713927	-0.000991121
ANAPC1	-0.000813916	0.00209153	-0.00207209	-0.00988079	0.0003769	-0.0155032	-0.00335188	-0.00629589	0.00266179	0.0049467	0.0061257	-0.00308527
WNT3	-0.000782469	-0.00149145	-6.25958e-05	0.000711366	0.000526058	-0.000427028	0.000510205	0.000391579	-0.0018757	0.00669504	0.00476002	0.000143747
ORC5	-0.000779186	-0.000841759	-0.00139449	-0.00252843	0.000733497	-0.00371375	-0.000215081	-0.00615409	0.010368	0.000447417	0.000452823	0.00261105
CDC14A	-0.000734533	8.14739e-05	0.00140966	-0.000570129	0.00145367	-0.00200264	0.00218084	0.00151468	-0.00303125	-0.00625424	0.00437995	-0.000118482
HIF1A	-0.000726882	-0.00684118	0.0105588	-0.0203899	0.00678982	0.0201264	-0.00024978	-0.0215192	-0.0207158	-0.0142055	0.00454577	0.00875127
CCNE2	-0.000703322	-0.000922049	-0.00111596	-0.00308183	0.00341092	-0.00852218	-0.000840422	-0.0114621	-0.00277343	0.0038463	0.00222498	0.00106825
CSNK2A2	-0.000700064	0.0123405	-0.00947791	-0.0210325	0.00903081	-0.0264919	-0.00521576	0.00675732	0.0260917	0.0306485	-0.0103114	0.00541928
MAD1L1	-0.000683275	0.0037295	-0.00163672	-0.00730319	0.00159239	-3.91848e-05	0.00862677	-0.0102217	-0.00144261	-0.00574821	0.00659257	-0.000732988
HSPA6	-0.000676956	-0.0037043	0.00281373	0.000683765	0.00180863	0.00206551	-0.00417919	0.00110814	0.00267593	-0.00593092	0.00104016	-0.00136112
FZD1	-0.000674502	-0.000424924	2.51876e-05	-0.000721367	0.000625507	-0.000936671	-0.000221972	0.000969754	0.000333877	-0.00245286	0.000379492	-0.00107009
ATR	-0.000660017	0.000672952	-0.0060802	-0.000456535	-0.0162927	0.000684435	0.00635617	-0.00577151	-0.0103124	-0.0104619	-0.0175538	-0.00751801
LEFTY2	-0.000655011	0.000645871	-0.000246308	-0.00424259	0.002141	-0.00181988	0.000330621	0.00184906	-2.06909e-05	0.000595305	0.00493168	0.000421728
SFRP4	-0.000635979	-0.00196278	0.00223365	0.00258523	0.00316919	-0.000483308	0.000420302	0.014299	-0.00765916	-0.0224939	0.0101923	-0.000364823
WNT10A	-0.000627028	-0.00160378	0.000113844	0.000397812	-0.000189082	0.00461761	-0.00607027	0.000730112	0.00137445	-0.00581152	0.00399257	-0.000753466
MAPKAPK5	-0.000626782	-0.000998703	-0.000535973	-0.00205913	0.000335366	-0.0064399	0.000292394	-0.00343291	-0.00234245	-0.00160917	-0.00084565	0.0026123
ORC6	-0.000558957	-0.00208272	-0.00867994	-0.0137907	0.00564488	-0.0232798	-0.0120065	-0.0207648	-0.0132258	0.0157097	0.0110988	0.00885641
RELB	-0.000551536	-0.00193189	0.00116081	0.0016925	-0.00069282	0.00478374	-0.00885887	0.00693843	-0.00225039	-0.00447586	0.01378	-0.00398222
MAP2K4	-0.000544777	-0.00163643	0.00199715	-0.000386721	6.87066e-05	-0.00237536	-0.000849721	0.000463005	0.00617143	0.00217497	0.000450221	-0.00104512
RPA1	-0.000537589	-0.00178489	-0.00190681	-0.00439616	-0.00186561	-0.00836695	-0.00451113	-0.00570218	-0.000477922	0.00344536	-0.0105092	-0.00238741
IL3RA	-0.000532684	-0.00121741	0.00129473	0.000603441	-0.00022979	0.000720851	-0.000393788	0.00252863	-0.00250903	-0.00228168	0.00190823	0.000286866
CACNA2D4	-0.000522622	0.00253978	-0.00106597	-0.00163006	-0.00167524	-0.000278586	-0.000986378	-0.000362777	-0.00508106	-0.00195862	0.0104611	-0.00304867
GADD45G	-0.000520547	-0.000277325	0.000729474	-0.00109261	0.000539674	0.00361955	-0.00130468	4.14266e-05	-0.00158845	0.00385693	0.0034968	0.000118173
TGFBR1	-0.000520249	-0.00569273	0.00196233	0.0042367	-0.00108558	-0.00427731	-0.00648705	0.00283055	0.00262053	-0.00254845	-0.00506656	-0.00347994
CCNE1	-0.000490915	-0.00127308	-0.00249204	-8.38903e-05	0.00226484	0.00145857	-0.00528512	-0.00332232	-0.000100043	0.0100207	-0.00632016	0.00031706
GNA12	-0.000482172	0.00265989	0.000638375	-0.0024365	0.00193601	0.00528092	-0.000132561	-0.00861593	0.00290897	-0.0134949	0.0074558	-0.00234027
RPS6KA5	-0.000476396	9.73487e-05	-0.000198611	-0.00156379	0.000371096	-0.00189502	0.000161581	0.000919292	-9.95054e-05	-0.000177282	0.00126861	0.000353381
RASGRP3	-0.000473919	-0.00146863	0.000500705	0.000641013	-0.000270021	0.000861681	-0.000998541	0.00412643	-0.00137563	-0.00410096	0.00158054	-0.000349545
FGFR1	-0.000470214	-0.00171695	0.000872851	4.2336e-05	-0.000615545	0.00179397	-0.00171796	0.00311031	-0.00120018	-0.00441234	0.00209971	-0.000159787
APC	-0.000467706	-0.000184386	-0.00111152	-0.000790504	-0.00118642	-0.000429934	0.00452683	0.000140634	0.00103626	-0.00330778	0.00788296	0.00166025
TP73	-0.00045531	0.00041189	-0.000782914	-0.0015726	0.00126723	-0.000393315	1.50198e-05	-0.00222792	-0.00351807	-0.00167996	0.00560798	-0.000273753
MAPT	-0.000453499	0.00282359	-0.00105003	-0.00386045	0.00212789	-0.00348097	-5.5626e-05	-0.00285502	0.00228658	-0.00176767	-0.00270011	0.000274829
PTPN7	-0.000448129	-0.00127909	-0.000131199	0.000645416	-0.000746385	0.000524864	-0.000886594	0.00314412	-0.000648255	-0.00472277	0.00152785	-0.000463613
TGFB3	-0.000440721	-0.000518618	-0.000385762	-0.000936427	0.000881226	0.00012639	-8.32984e-05	0.00222848	-0.00149452	-0.00415124	0.00291876	-0.000443964
MAP3K14	-0.000439925	0.00257918	-0.000948228	-0.00728699	0.00279183	-0.00271816	-0.000209982	0.00329166	0.00186496	0.000278543	0.00467118	0.00121821
BMPR1A	-0.000438243	-0.000789895	-0.0016812	-0.00123517	-0.00116258	0.00319919	-0.000126677	0.00444151	-0.00485091	-0.00850021	0.0118109	-0.000476991
PIK3R5	-0.000433435	-0.00135241	0.00107016	8.29398e-05	-0.000699555	0.00146369	-0.00144606	0.00383308	-0.00194783	-0.00488538	0.00214116	-0.000374907
MAPK14	-0.000431154	-0.00070526	-0.00291995	-0.00432313	0.0002304	-0.00858305	-0.00306023	-0.00407325	0.0073654	-0.00524836	-0.00831658	-0.00545905
MAP4K1	-0.000417394	-0.000873886	0.000166765	0.000539334	-0.00128525	0.00039748	-0.000233192	0.00296812	-0.00173386	-0.00134201	1.59351e-05	0.000213312
FZD8	-0.00038702	-0.000426053	0.000951318	-0.000948656	-0.000698638	-0.000251133	-0.00072406	0.00203912	-0.0027541	-0.00394664	0.00183634	2.03276e-06
NOTCH4	-0.000385278	-0.0010301	0.000185043	0.000127437	-0.00112493	0.000565603	-0.000930978	0.00132452	-0.00124551	-0.00105518	5.91991e-05	-0.000447845
MECOM	-0.000374127	-0.00147782	-0.00274018	0.000421225	-0.0180094	-0.00555433	0.00561042	-0.00915254	-0.0155896	0.00753208	0.0186572	-0.00752518
WNT8B	-0.000373255	0.00019245	-0.000425956	-0.00152027	0.00114579	-0.00176637	0.00102669	-0.00157623	0.000557884	0.000290552	0.000756966	0.000164761
DUSP14	-0.000371114	0.00356247	-0.00324024	-0.0111467	0.00650432	-0.00721036	-0.000524533	-0.0222501	0.0104593	0.00308491	-0.00538093	-0.0018123
EXOG	-0.000363317	0.000435892	-0.00116708	-0.00303465	0.00122807	-0.00292516	0.000209516	0.000132606	0.00167362	-0.00217897	-0.000527045	-0.000249606
EGF	-0.000357934	-0.000472951	-0.00146862	8.54095e-05	-0.000756967	0.000698048	0.00105441	-0.00038906	-0.00139542	0.000764733	0.00107971	-0.000133295
PTPRR	-0.000353194	-0.00309699	0.0082957	0.0100324	0.00575669	0.00125488	-0.0173987	0.0111773	0.00798359	-0.00033031	0.00871083	-0.00125026
DTX3	-0.000340096	-0.00123911	0.000703121	4.42391e-05	5.46588e-06	0.00133407	-0.00147232	0.00357346	-0.00167798	-0.00215899	0.000710556	0.000318138
PPP3CC	-0.000336852	-0.000219396	-0.000141334	-0.0013304	-0.000566354	-0.00166066	0.000180403	0.0016632	0.00502814	-0.00275297	-0.000117142	0.000334357
BCL2	-0.000325756	-0.000617165	0.000464777	-0.000301482	0.00111902	-0.000978692	-9.23093e-05	0.000755851	-0.000232546	-0.000758379	0.00127344	-0.000169303
INHBE	-0.000324751	0.000529557	-0.000241958	-0.000168252	5.09256e-05	0.000495361	0.00117523	-0.00279352	-0.00246015	-0.00172039	0.00311755	-0.000258053
BBC3	-0.000305771	0.0107485	-0.0013771	-0.00505632	0.00173983	0.0032143	1.03745e-05	0.000328472	-0.0133822	-0.00185622	-0.0173287	-0.000543899
TNFRSF10C	-0.000301426	-0.00112225	-0.000214996	-0.000304067	-0.000636667	0.000919274	-0.00112129	0.00164245	0.000418465	-0.00457603	0.00164867	-0.000239512
CUL1	-0.000293888	-0.00856482	0.000909328	-0.00867893	0.000794235	-0.032404	-0.00724804	-0.00257037	0.0281091	0.0163775	-0.00320884	0.0174779
ZFYVE16	-0.000293749	0.0003204	-9.96601e-05	-0.00211995	0.000351964	-0.00156899	0.00105369	-0.00012049	0.00133104	-0.00582662	0.000187249	-0.00176976
PIK3CG	-0.000290445	-0.000437966	0.000258732	0.00072873	-0.000521785	0.000253229	-0.00100184	0.00208526	0.000262861	-0.0010336	0.000226852	-0.000329224
CAB39	-0.000286751	0.000329664	0.00444137	-0.00871378	-0.00135277	-0.00570741	-0.0132799	0.0205458	-0.00803988	-0.0242992	0.0424236	-0.0116398
MRAS	-0.000276959	-0.000839723	-2.36297e-05	0.000428786	-0.000305314	0.000359754	-0.000676997	0.00229711	-0.000689197	-0.00467866	0.00152866	-0.000535622
RPTOR	-0.000267612	0.000677541	0.000464241	-0.00337876	-0.00123052	-0.00169716	0.000848231	-0.00641971	-0.00102963	0.00399135	0.00221777	-0.00144358
AKT3	-0.00026606	-0.000804111	0.000240732	0.00020302	-0.000414905	0.000394106	-0.000642335	0.00149579	-0.00030823	-0.00181953	0.000677859	-0.000154408
CREBBP	-0.000263856	0.00134322	0.000871796	-0.00432503	0.00363567	-0.00739439	0.00109049	-0.00173273	0.00304427	0.000584729	0.0100961	0.00208172
KAT2B	-0.000258494	-0.00215039	0.00277847	0.00108518	0.00218653	0.000194557	-0.000585585	0.00523185	-0.0036803	-0.0082161	0.00219323	0.000125112
CACNA1H	-0.000249436	-0.000808264	0.000335879	-0.000158474	-3.9058e-05	0.000794733	-0.000595777	0.00122226	-0.000321088	-0.000920391	0.00119398	0.000208295
MEF2C	-0.000243712	-0.000390203	0.00121171	0.00157074	-0.000226052	-0.0021389	0.00174498	-0.00551769	-0.000380895	-0.00690349	-0.00717992	-0.000807723
FZR1	-0.000236178	-0.00228424	-0.00283685	-0.00237063	0.000189471	0.0079709	-0.00196436	0.0026703	-0.00771908	0.0112922	0.0131835	0.00428264
RASGRP4	-0.000229038	-0.000891959	0.000482786	-0.000131018	-0.00024826	0.000618968	-0.00105955	0.00083977	0.000120694	-0.00242969	0.000738097	-0.000162306
CACNA1D	-0.000220925	-0.00115248	0.00130122	-0.000892958	0.001445	0.00098059	-0.000492459	6.04133e-05	1.3182e-05	0.000235144	0.00263402	0.000267403
FASLG	-0.000218744	-0.000434104	-0.000474715	0.000408749	-0.000776722	0.00014486	-0.000528769	0.00123233	0.000289004	-0.00152265	9.62364e-05	-0.000274077
ID4	-0.000212503	-0.000553925	7.59849e-05	0.000244832	-0.000396459	0.000457373	-0.000526127	0.00218081	-0.000873023	-0.00339016	0.00112597	-0.000319496
MDM2	-0.000211994	-0.00201388	-0.00418793	-0.00112422	0.00192653	-0.00717645	-0.000392406	-0.00425172	0.00531466	0.00188456	-0.0064027	0.000304018
MAP3K5	-0.000207879	0.00489228	-0.00374126	-0.00529027	-0.00348201	-0.00781278	0.00278465	-0.00556933	0.000294911	-0.00600451	-0.0044893	-0.00248097
PRKCB	-0.000204497	-0.000567583	0.000255589	-5.94953e-05	-0.000726952	0.000677916	-0.00078934	0.00113301	-0.000383817	-0.00125441	0.000256986	-0.000137998
BUB1B	-0.000202599	-0.00485102	-0.0121575	-0.00821015	0.00101517	-0.016232	-0.0151708	-0.0169634	-0.0272398	0.0177019	-0.0104877	0.00340771
CACNB2	-0.00019774	-0.000817027	0.00176614	0.000648443	0.000868389	-0.00290572	-0.000243315	-0.00211967	0.00250969	-0.00105001	-0.00108002	-4.91389e-06
BMP8A	-0.000179329	-0.000849102	0.000478083	5.42328e-05	0.000419849	0.000129942	-0.000508481	0.00180657	-0.000682877	-0.00266246	0.00240362	4.14864e-06
DAAM2	-0.000177242	-0.000598036	-0.000149766	0.000257774	-0.000184534	0.000373951	-0.000305921	0.000982174	-8.09391e-05	-0.000945815	0.000542414	-3.43663e-06
MAP4K2	-0.000172989	0.000941215	-0.00103646	-0.00150916	-0.0012048	0.000710242	0.000850941	-0.00212953	-0.00312784	-0.00726296	0.000904069	-0.000320241
CDC25C	-0.000172115	-0.00203443	-0.00548789	-0.00184329	0.000747479	-0.00823675	-0.00614612	-0.00320162	-0.020345	0.00244152	0.00104602	-0.00208742
FRAT1	-0.000171131	-0.000329372	0.00116492	-0.00126309	0.000824891	-0.000734764	-0.000559489	-4.16341e-05	-0.00267257	0.00256102	0.00566936	0.00059267
WNT10B	-0.000169029	0.000433463	-0.00030935	-0.000721593	0.000189652	-0.000257033	0.000702085	-0.000804146	-0.000643093	-0.000289982	0.00217445	-0.000102718
RASGRP1	-0.000168883	-0.000412892	0.000240498	0.000139135	-0.000310786	0.000289042	-0.000345739	0.00115167	-0.000579542	-0.00137344	0.000472805	-8.60209e-05
MAPK7	-0.000165329	-0.00246655	0.00453896	0.000417713	0.00336174	0.00197668	-0.00119677	0.00408602	-0.00423173	0.000288286	0.00787589	-0.000633112
FGF23	-0.000160696	0.000187285	-0.000191902	-0.000637251	0.000304175	-0.000389522	7.28225e-05	0.000257238	-2.53791e-05	-0.000408777	0.000700291	-4.9844e-05
SMAD9	-0.000159837	-0.000288623	0.000594371	-0.000605579	0.000395148	-0.000329111	-0.000463956	0.00103663	1.43099e-05	-0.00152002	0.00114426	-0.000105616
WNT2	-0.000153423	-0.000830214	0.000309676	-0.000141144	1.17229e-05	0.00114279	-0.00100202	0.00102971	-0.000144863	-0.00232814	0.00107322	0.000104275
BMP5	-0.000149267	-0.000384467	2.12684e-05	0.000374171	4.71723e-07	-0.000127335	0.000320751	0.000227635	-9.0612e-05	0.00212568	-0.000177252	0.000214823
VEGFC	-0.000148972	-0.000519425	0.000171579	-5.93063e-05	-0.000393485	0.000691573	-0.00074051	0.00123489	-0.000395227	-0.00231284	0.000699407	-0.000209016
FZD3	-0.000145709	0.000165223	4.96495e-05	-0.00189379	0.00128184	-0.00302848	-3.13866e-05	-0.00121146	0.00284701	0.00107394	0.000917147	-5.07702e-05
PMS2	-0.000128529	0.00318354	-0.00220113	-0.00582827	0.00195051	-0.00496052	0.000951912	-0.00493193	0.000728437	-0.00144673	0.0105348	-0.00461511
WNT5B	-0.000128519	-0.000791995	0.00146938	-0.000438616	-0.000411747	0.000920136	-0.00167978	-0.000384801	-0.000114565	0.00134806	-0.000684	0.000405608
RASGRP2	-0.000127764	-0.000788826	0.000522188	-0.000369354	-0.00022027	0.00157197	-0.00107953	0.00120751	-0.00102157	-0.000994781	0.000870741	0.000155035
NFATC1	-0.000127726	-0.000569487	0.00048273	-0.000214259	-9.73254e-05	0.00108293	-0.000662213	0.00110424	-0.000792026	-0.000545016	0.000967618	1.97057e-06
LIG4	-0.000127445	0.00098409	0.00214179	-0.00509875	0.000508592	-0.00352219	0.00288022	-0.00309261	-0.000543978	-0.00953597	0.000763169	0.00157487
PRKAR2B	-0.000124888	-0.000813174	0.000641669	0.000584957	-4.01195e-05	-0.000170963	-0.0015844	-0.000434866	0.00224552	-0.000186578	0.00042946	-0.000436951
HES5	-0.000123504	0.000164223	-3.73773e-05	-0.00105465	0.000402917	-0.000993099	1.52926e-06	0.000168888	0.000243624	0.00106102	0.000904658	0.000178131
DTX1	-0.000123275	-0.000391091	-0.000170225	8.53965e-05	-0.000422974	0.000391235	-0.000322677	0.00053679	-1.25767e-05	-0.000840063	0.000414248	-0.000270518
DKK2	-0.00012025	-0.000700105	0.00106954	9.90039e-05	0.000825595	0.000425118	-0.00048264	0.00171137	-0.000977137	-0.0032127	0.00174655	-1.88328e-05
FST	-0.000116772	-0.000246158	-0.000119479	0.00016434	-0.00043983	-7.55611e-05	-0.000293161	0.00061121	9.67852e-05	-0.0013227	7.69037e-05	-0.000201865
IRAK3	-0.000113392	-0.000447979	0.000435093	0.000151794	3.08123e-05	0.000135748	-0.00031322	0.00124387	-0.000599846	-0.0018052	0.000771283	-0.00011887
PLA2G1B	-0.000111787	6.7566e-05	-0.000163637	-0.000381139	0.000310732	-0.000485098	0.000270619	0.000921952	-0.000886335	0.000417364	-0.000845022	0.00023366
RASGRF1	-0.000107872	1.81489e-06	-0.00014854	-0.000323918	-0.000176537	-0.00013666	-0.000134054	1.28309e-05	0.000168177	-0.000488859	0.000447785	-0.000121908
PRICKLE2	-0.000107743	-0.000233506	5.04645e-05	-0.000215773	-4.58221e-05	-1.14197e-05	-0.000238305	0.000422605	0.000168591	-0.000502235	0.000399571	-7.1275e-05
PIK3CD	-0.000103069	-5.79597e-05	0.000180761	0.000401065	-7.03398e-05	0.000491007	-0.00349506	0.00329757	-0.000469588	-0.00289051	0.00688385	-0.00117129
CACNA2D1	-0.000102611	-0.000241024	-1.45286e-05	6.58799e-05	-0.00041333	4.40709e-05	-0.000328528	0.00038246	0.000101917	-0.000777584	-3.35608e-05	-0.000125032
VANGL2	-8.8721e-05	-0.000959637	0.00192117	-0.000586141	0.00122537	0.00210459	-0.00136855	0.00325969	-0.00262742	-0.00568735	0.0031727	0.00025141
FZD2	-8.77645e-05	-0.000261285	-4.78103e-05	0.000111183	-6.27136e-05	-1.99187e-05	-0.00015745	0.000329807	0.000137246	-0.000418055	0.000292386	-7.26187e-05
FBXO32	-8.77579e-05	-0.001481	0.00465461	0.000535855	0.0111339	-0.00120078	0.0024853	0.0124389	-0.0044323	-0.0102781	0.00681783	0.00343078
ORC2	-8.62127e-05	-4.17694e-05	-0.00361058	-0.00794496	-0.000643554	-0.00742438	-0.0023726	0.000789364	-0.00411515	-0.00629105	0.011352	0.00291987
IFNG	-8.53695e-05	-0.000187977	-0.000115377	9.45894e-05	-0.000378324	-3.80091e-05	-0.000306604	0.000448779	0.000146056	-0.0013453	7.17944e-05	-0.000241908
PLA2G2D	-8.2826e-05	-0.000131531	6.02441e-05	8.9603e-05	-0.000406411	-0.00013398	-0.000165125	0.000271153	-9.19685e-05	0.000112044	-0.000634596	3.0365e-05
IGF1	-7.98856e-05	-0.000233949	0.000330684	0.000104803	6.07681e-05	0.00016977	-0.000152888	0.00121229	-0.000692975	-0.00168112	0.000739174	-5.99095e-05
DUSP9	-7.19923e-05	-8.02411e-05	9.84621e-05	0.000173709	-0.000221185	0.000557375	-0.000246827	0.000638029	-0.0005083	0.0014126	0.000443363	7.3724e-05
PLA2G4E	-7.04327e-05	-8.15396e-06	-6.62718e-05	-0.000134955	0.000190581	-2.07576e-05	0.000195031	-0.00025986	-0.000554785	0.000426088	0.000826615	2.90948e-05
ORC3	-6.49009e-05	-0.00101345	-0.00720175	-0.00650038	-0.0111059	-0.00884532	-0.000638391	-0.00446402	0.00519483	-0.011307	-0.0155495	-0.00182106
FGF9	-6.27707e-05	0.000484803	6.40375e-05	-0.000848633	0.000311885	-0.00140492	0.00101523	-0.00173719	0.000499261	-0.00132864	-0.000254501	-9.81472e-06
SOX17	-5.97141e-05	-0.000245333	0.000110737	-0.000102679	-0.000202089	0.000372667	-0.000382678	0.000217381	-1.64408e-05	-0.000468911	0.000115776	-5.98256e-05
NTF3	-5.51709e-05	-0.000201714	-9.91692e-05	-0.000105524	-0.000313032	0.000470892	-0.000292836	7.28269e-05	3.45751e-05	0.000295932	-7.06271e-05	-4.52507e-07
TCF7L1	-5.36218e-05	-0.000125728	-0.00023847	-0.000569046	-0.000160267	0.000928422	-0.000178879	-0.000709594	-0.00186895	-0.00043241	0.00370539	-0.000366566
FGF7	-4.83173e-05	-0.000222962	0.000236998	6.85369e-06	4.40894e-05	0.000119021	-0.000239272	0.000439451	-0.000117697	-0.00125013	0.000406734	-6.6141e-05
PLA2G2E	-4.69555e-05	-4.03383e-05	-7.83877e-05	-3.36653e-05	-0.000270755	0.000331841	-0.000202521	-0.000428035	-0.000531054	-0.000534697	0.000906031	-8.95128e-05
MAPK10	-4.32692e-05	-2.19452e-06	-3.33436e-05	5.31411e-06	5.20431e-05	5.75105e-05	7.47915e-05	-0.000486333	-0.000591634	-0.000820634	-2.16589e-05	-6.14554e-05
CACNA1A	-4.01425e-05	3.13435e-05	4.7532e-05	-0.000220717	0.000145666	-3.40342e-05	0.00010198	-2.81943e-06	-2.86654e-05	-0.000247251	2.02089e-06	2.81767e-05
PLA2G2C	-3.86848e-05	-6.15367e-06	6.98754e-05	6.78399e-05	-0.000102142	0.000145605	7.13889e-05	0.000225806	-0.000251755	0.00123843	-0.000171931	0.000102213
COMP	-3.78913e-05	-0.000256471	0.00058856	0.000433162	0.000707778	-0.000331532	0.000124238	0.00213699	-0.00164974	-0.00289565	0.00147714	-0.000206332
AMHR2	-3.78428e-05	3.87881e-05	-4.54585e-05	-0.000376515	0.000106271	-0.000164909	-4.4866e-05	0.000229939	0.000185593	0.000139017	0.000364577	0.0857674
PRICKLE1	-3.76298e-05	-0.000105698	9.2999e-05	0.000256065	0.000129079	5.39872e-05	-0.000248168	0.000643931	5.43363e-05	-0.000505351	6.26266e-05	-0.000120814
CACNA1B	-3.48998e-05	4.19124e-05	-1.93804e-05	-0.000154767	4.167e-05	-4.07004e-05	5.52291e-05	5.81927e-06	2.79887e-05	3.62479e-05	8.34249e-05	9.47024e-06
BDNF	-3.36098e-05	-7.82254e-05	-5.59688e-05	3.64579e-05	-0.000132972	1.56421e-05	-3.69337e-05	0.000206556	1.13321e-05	-0.000202178	0.000113403	-5.50005e-05
MAPK8IP2	-3.20496e-05	6.55783e-05	-1.42883e-05	-0.000303528	0.000108533	0.000225204	1.58057e-05	-0.000253881	-0.000368642	-0.000493392	0.000587381	1.05918e-05
CACNA2D3	-2.83472e-05	-0.000212338	-0.000129532	-3.61218e-05	0.000194733	0.000419776	1.98164e-06	0.000178207	-0.000118347	-0.000118954	0.00032303	8.12612e-05
NKD1	-2.79205e-05	-0.000592779	0.00171763	0.000187637	-0.000344255	6.91032e-05	-0.000534121	0.0019032	0.00300738	-0.00420105	0.000745848	-0.000491468
VEGFD	-2.78014e-05	8.79323e-05	-8.94903e-05	-0.000290519	4.31537e-05	-0.000151716	-0.000174368	-4.20973e-05	-0.000248815	-0.000269448	0.000492637	-4.19982e-05
FGF1	-2.77954e-05	-8.08191e-05	2.1022e-05	2.28199e-05	-0.000163692	0.000108037	-6.72261e-05	0.00034746	-1.6432e-05	-0.000563957	-4.18682e-05	-6.48927e-05
FGF3	-2.69497e-05	-0.000168469	0.000336597	0.000135651	0.000162347	-0.000563066	0.000255211	-0.000529238	0.00101576	0.000107964	-0.000332688	3.21199e-05
CACNA1I	-2.55208e-05	3.13359e-05	-1.29783e-05	-8.69122e-05	3.1972e-05	9.01694e-05	1.79983e-05	1.1243e-05	-0.000188245	0.000100399	0.000233865	4.4221e-05
FGF17	-2.4558e-05	2.96506e-05	1.10329e-05	-6.75877e-05	6.60817e-05	-7.56682e-05	0.000137892	-6.69818e-05	-7.05977e-06	-0.000239426	0.000113092	-9.85885e-06
FZD10	-2.24947e-05	-7.99905e-05	1.24405e-05	-0.000125731	-4.31214e-05	8.87409e-05	-0.000161146	-1.00452e-05	0.000135641	-8.93988e-05	6.39695e-05	-4.40148e-07
BMPR2	-2.0384e-05	-0.00197986	0.0014326	0.00168396	-0.000874285	-0.00258082	0.00173208	0.00824079	0.00145377	-0.00417837	-0.000576036	-0.000931818
GDF5	-1.87756e-05	7.58381e-05	-3.9909e-05	-6.79464e-05	-2.04733e-05	5.2967e-05	5.92878e-05	-0.000275865	-0.000120589	-0.000297862	0.000576973	-7.88998e-05
BMPR1B	-1.8533e-05	-0.000452045	-0.000147513	0.000373053	0.00111411	-0.000969272	0.000462705	-0.0020794	0.00188001	0.000950092	-0.000148441	5.63797e-05
MAP3K12	-1.78224e-05	-0.000449549	0.000104029	-0.000203701	-0.000255676	0.00061158	-9.5945e-05	0.000869639	-0.00034742	-0.00178169	-0.000229556	-0.000285597
FGF10	-1.76895e-05	-6.3831e-05	4.91967e-05	6.35382e-05	7.9092e-05	-2.6043e-05	2.55898e-05	0.000198571	-9.50534e-05	-0.000217988	0.000156323	-7.27529e-07
DLL3	-1.66314e-05	3.62715e-05	0.000141725	-0.000332562	0.000275152	-0.000965904	-8.3484e-05	-0.000813842	0.000254944	0.000345533	0.00100254	-2.46832e-05
CAMK2B	-1.66131e-05	4.48087e-05	1.43226e-05	-4.98819e-05	4.0949e-05	2.03315e-05	4.66851e-05	3.69357e-05	-0.000106849	1.87435e-05	0.000467669	-2.59589e-06
CHRD	-1.46393e-05	-0.000303283	-1.93007e-05	-1.02313e-05	-0.000145589	0.000136906	-0.000454084	9.6117e-05	-4.08431e-05	-0.000733828	0.000613359	-9.78413e-05
PTCRA	-1.39528e-05	-3.02745e-05	0.000120231	-2.55756e-05	6.57358e-05	7.92744e-05	-4.63313e-05	-5.0377e-05	-0.000148909	-0.00037836	0.000106693	-2.86198e-05
INHBC	-1.39446e-05	5.70611e-05	4.3223e-05	8.02354e-05	1.3475e-05	7.4578e-05	0.000165492	-0.000116752	-0.000142378	-0.00033698	-0.0001146	-4.29785e-05
SFRP1	-1.19732e-05	-0.000187705	0.000529349	-0.000202853	0.000298685	0.000506954	-0.00030087	0.000866772	-0.000689626	-0.00156224	0.000878038	-6.0443e-05
PTPN5	-1.14899e-05	-5.31656e-06	2.45194e-05	-9.98465e-06	2.05893e-05	-6.73045e-06	2.98345e-05	0.000144889	-9.47217e-05	5.93845e-05	7.96214e-05	2.8666e-05
GDF6	-1.11891e-05	-6.36755e-05	-5.17447e-05	3.14062e-05	2.59547e-05	3.79534e-05	-3.57519e-05	0.000121612	1.72113e-05	-0.000358635	0.000138348	-3.18963e-05
RBPJL	-1.09331e-05	1.00292e-05	2.85488e-06	1.44881e-05	2.20418e-05	2.27077e-05	3.36819e-05	-6.65014e-05	-0.000106379	-0.000160129	2.9865e-05	-1.60699e-05
CACNG8	-9.21595e-06	-1.07764e-06	1.42601e-05	2.92284e-05	2.88007e-05	4.64196e-05	-4.20597e-05	4.774e-05	-5.51057e-05	-0.00016937	0.000132427	-3.06716e-05
FGF13	-6.17409e-06	6.20068e-07	3.07935e-05	-3.58072e-05	4.32794e-05	8.67819e-05	1.71419e-05	-5.04696e-05	-0.000148295	-0.000267516	-3.92773e-05	3.06451e-06
G6PC	-5.99971e-06	2.63666e-06	-1.74509e-05	8.60231e-06	2.80026e-05	2.94759e-05	3.03717e-05	-9.00331e-05	-4.95613e-05	-4.85238e-05	1.46493e-05	-1.30237e-06
FGF14	-5.66304e-06	-3.97644e-06	-1.97667e-05	-1.02633e-05	-3.61914e-05	-1.64176e-05	-2.76729e-05	3.99715e-05	9.49492e-06	-9.45722e-05	-4.1636e-05	-1.53942e-05
FGF12	-4.80419e-06	-3.88984e-05	9.31951e-06	6.81653e-06	-2.29673e-05	5.87303e-05	-6.56412e-05	8.71099e-05	-8.58186e-05	4.67568e-05	-3.21413e-05	2.0863e-05
WNT8A	-4.58797e-06	6.89664e-06	-8.11564e-06	-4.14933e-05	1.78409e-05	-3.05221e-05	3.18101e-06	3.01891e-05	2.28606e-05	2.2681e-05	4.58915e-05	5.6791e-06
MAPK8IP1	-3.60478e-06	0.000969792	-8.80426e-05	-0.00276392	0.00101241	-0.00181053	-0.000431578	-0.000533117	-0.00308819	-0.00156113	0.00768264	-0.000110196
GDF7	-3.46656e-06	-7.3214e-05	-3.53545e-05	6.59904e-07	0.000213608	0.000110153	8.07808e-05	-8.44249e-07	-7.45286e-05	6.9189e-05	0.000225979	3.51566e-05
WNT3A	-3.19207e-06	1.69274e-05	1.08414e-05	4.60176e-05	2.87494e-06	-4.27485e-06	-4.45393e-05	-2.80719e-06	-4.88912e-05	0.000218749	-0.000402877	7.57431e-06
NTRK1	-2.48493e-06	-5.6655e-05	-4.84398e-05	5.33552e-05	6.97384e-05	0.000116543	7.79948e-05	0.000187476	4.64028e-05	-0.00018997	0.000158174	6.54498e-06
WIF1	-1.3551e-06	-3.05922e-06	8.44834e-06	1.052e-05	1.49748e-05	-7.19712e-06	6.56633e-06	5.2018e-05	-3.02629e-05	-8.26876e-05	3.81995e-05	-4.42999e-06
CACNG5	-1.22275e-06	2.01381e-06	-1.93117e-06	-8.57107e-06	7.85843e-07	-1.03436e-05	4.21581e-06	1.67001e-05	-1.58497e-05	4.84195e-05	-4.05616e-05	1.03422e-05
FGF5	-4.79456e-07	-1.01019e-05	2.743e-05	-7.50331e-06	1.85665e-05	2.96971e-05	-1.59996e-05	5.86044e-05	-4.73202e-05	-0.000105081	5.59646e-05	9.46594e-07
CACNA1E	-3.55167e-07	-4.35944e-06	5.03114e-06	1.43228e-05	1.63509e-06	1.4918e-05	-4.46527e-05	-2.82981e-06	6.28621e-05	-2.72085e-05	0.000119527	-1.82161e-05
DNTT	0	0	0	0	0	0	0	0	0	0	0	0
FGF4	0	0	0	0	0	0	0	0	0	0	0	0
FGF6	0	0	0	0	0	0	0	0	0	0	0	0
IL3	0	0	0	0	0	0	0	0	0	0	0	0
INS	0	0	0	0	0	0	0	0	0	0	0	0
MOS	0	0	0	0	0	0	0	0	0	0	0	0
NGF	0	0	0	0	0	0	0	0	0	0	0	0
NODAL	0	0	0	0	0	0	0	0	0	0	0	0
PPP3R2	0	0	0	0	0	0	0	0	0	0	0	0
PRKACG	0	0	0	0	0	0	0	0	0	0	0	0
WNT6	0	0	0	0	0	0	0	0	0	0	0	0
WNT7A	0	0	0	0	0	0	0	0	0	0	0	0
FGF16	0	0	0	0	0	0	0	0	0	0	0	0
CCNA1	0	0	0	0	0	0	0	0	0	0	0	0
CER1	0	0	0	0	0	0	0	0	0	0	0	0
CACNG3	0	0	0	0	0	0	0	0	0	0	0	0
CACNG2	0	0	0	0	0	0	0	0	0	0	0	0
CACNG6	0	0	0	0	0	0	0	0	0	0	0	0
CSNK1A1L	0	0	0	0	0	0	0	0	0	0	0	0
EIF4E1B	0	0	0	0	0	0	0	0	0	0	0	0
PLA2G5	1.85637e-07	-1.83958e-05	4.98271e-05	-2.48579e-05	2.56264e-05	6.8247e-05	-3.91217e-05	7.67316e-05	-7.22296e-05	-0.000146845	8.3317e-05	-2.14001e-06
SMC1B	3.17331e-07	2.90346e-05	-1.71404e-05	-4.44249e-05	3.96917e-05	2.94332e-05	0.000166182	4.04848e-05	0.000180109	-8.28504e-05	6.43286e-05	7.62372e-06
FGF20	8.90901e-07	-1.48043e-05	5.58498e-05	2.96258e-05	-5.04723e-06	-0.000174479	-2.85834e-05	-0.0001795	0.000128528	4.82264e-05	9.05451e-05	-2.13481e-05
TBL1Y	1.07032e-06	-4.94092e-06	1.32637e-05	-1.7466e-05	-1.00491e-06	3.1986e-05	-2.01326e-05	-8.2952e-06	-5.96217e-06	3.46015e-06	4.45417e-06	2.95979e-06
CAMK2A	1.1812e-06	-4.00227e-05	7.37374e-05	-3.77108e-05	5.95503e-05	9.65919e-05	-6.03611e-05	5.3714e-05	-5.90666e-05	-0.000170327	0.000113279	-9.20044e-06
WNT9B	2.3413e-06	6.32084e-06	-7.94856e-06	-2.41937e-05	-2.31088e-05	-2.33543e-06	-7.27338e-05	4.5246e-05	-2.67715e-05	8.94777e-05	-0.000123767	9.20344e-06
SKP1P2	2.53806e-06	-4.78043e-06	2.00733e-06	-6.6036e-06	2.89189e-05	1.32577e-07	-1.52617e-05	4.42753e-05	-2.71699e-05	-4.21909e-05	0.000176585	-3.37081e-06
CACNA1G	3.61312e-06	2.6884e-05	-9.13463e-06	-2.39963e-05	-6.28745e-07	0.000114813	0.000176571	-1.92014e-05	0.000214601	-0.000152179	2.25369e-06	1.19492e-05
NOG	5.18717e-06	5.51406e-05	6.2696e-06	0.000111781	5.55107e-05	0.000111937	-0.00028042	9.01443e-05	0.00031851	0.000143557	0.000101712	-6.40293e-05
CACNG7	7.95515e-06	-5.00573e-06	-2.07099e-05	1.48343e-06	2.37795e-05	-6.19705e-06	-5.28232e-06	-8.64999e-06	-3.34419e-05	1.96027e-05	-0.000194992	1.33879e-05
CACNA1S	1.0438e-05	4.05747e-06	-3.3194e-06	5.55469e-06	-1.90111e-05	-2.44467e-05	-2.69054e-05	-2.11536e-05	-4.83767e-05	2.94909e-05	0.000284831	-9.30154e-06
BTRC	1.24881e-05	0.000529997	0.000100144	0.00034852	-0.0003765	-0.000957983	0.00223662	-0.00293398	0.00341225	-0.0050049	-0.00117903	0.00117318
WNT1	1.42712e-05	2.73247e-05	-3.38161e-05	-0.000105455	9.84795e-05	-0.000141684	7.52278e-05	0.000180904	-0.000160354	-0.000212533	-0.00035664	3.48273e-05
FGF2	1.43593e-05	-0.000364911	0.00163146	0.0014389	0.00069653	-0.00313597	-0.0023699	-0.00317553	0.00501951	0.000908926	-0.000126436	-0.000420184
RPRM	1.59519e-05	2.18769e-05	-6.28818e-06	4.35363e-05	9.5835e-06	0.000526291	-0.000151648	0.000103657	-0.000128488	0.000512646	0.00087458	1.63731e-05
FGF21	1.81287e-05	4.07963e-05	5.65296e-05	-0.000101877	-6.83032e-05	0.000168178	0.000366897	0.000188111	0.000413151	0.000193826	-3.77378e-05	5.5371e-05
FZD9	2.25344e-05	5.15094e-05	-3.00152e-05	-0.000246654	7.69558e-05	-0.000232956	-6.74745e-05	0.000193202	-4.57823e-06	4.39545e-05	-0.000512298	6.18248e-05
CACNA2D2	2.62422e-05	-5.40357e-05	0.000164339	-0.000217534	7.31912e-05	0.000132232	-0.000269101	0.000400379	-0.000411045	-0.000443024	-4.10816e-05	7.69376e-05
CACNB4	2.67367e-05	2.18492e-05	1.21852e-05	4.98551e-05	2.35654e-07	-4.37262e-05	-0.000126667	0.00028301	1.8526e-05	-0.000231647	-0.000235572	-4.79864e-05
SFRP5	3.33105e-05	1.63212e-05	-0.000102054	-8.28291e-05	0.000118553	-7.38164e-05	3.22847e-05	5.46246e-05	7.09877e-05	0.00016511	-0.000173311	4.34364e-05
APC2	3.59059e-05	0.000137881	-3.20653e-05	-7.95813e-05	5.68016e-05	-4.90755e-05	-5.42594e-05	-4.73399e-05	-0.000157226	0.000127921	0.000285357	-3.97722e-05
FGF22	4.50629e-05	8.40987e-05	6.60515e-05	7.94302e-05	2.17935e-05	0.000306539	-0.000417861	-3.32839e-05	0.000274718	0.000121894	0.000278668	-0.000131066
PPP3CB	4.57017e-05	-0.000387804	-9.76935e-05	-0.00290264	-3.67107e-05	0.000394025	-0.00381167	0.00455595	0.00142517	-0.0080343	0.00934517	0.00354129
ZMAT3	5.21858e-05	0.00244818	-0.00211625	0.000172998	-0.00452996	-0.00441786	0.00128098	-0.000588212	0.0026673	-0.00497253	-0.00925799	-0.0012516
SMAD6	5.49115e-05	0.00171911	-0.00246214	-0.00488794	0.00122956	-0.00504485	0.00337691	0.00119481	0.00226454	-0.000579029	-0.0100871	0.0023905
SMAD2	5.60491e-05	3.78763e-05	-0.000178862	-0.000578341	-0.000148626	-0.000836122	-0.00168202	0.000536229	0.000115544	6.8187e-05	0.0010443	0.000465117
WNT16	5.98407e-05	-0.000197035	3.67567e-05	0.000245464	-0.000346679	-0.000544542	-0.000179706	4.97829e-05	-0.000542227	-0.000313933	0.000855214	-0.000107029
WEE2	6.54275e-05	7.34544e-05	1.72852e-05	7.87834e-05	-4.98809e-05	6.14123e-05	-3.80038e-05	1.8775e-05	0.000143948	8.22408e-05	-0.00044642	-7.548e-06
CCNB3	7.52401e-05	-3.17465e-05	-0.000141363	-0.000169223	0.000106942	0.000150174	-4.88809e-05	2.41602e-05	-0.000132718	8.26095e-05	-0.000121455	0.000107158
CRK	7.65949e-05	-0.00444373	0.00747874	-0.00428899	-0.00277717	-0.0125621	-0.00609639	-0.00423601	0.00732605	0.00114909	-0.00621933	0.00938781
PTTG2	7.75072e-05	1.71489e-05	1.03394e-05	3.07421e-06	-4.78076e-05	-0.000261112	-3.57576e-05	-0.000119235	-0.000217508	-1.49003e-05	-0.001308	5.04197e-05
WNT9A	7.96315e-05	7.13857e-05	0.000112441	9.63468e-05	6.97829e-05	0.000238093	-0.000850121	0.000149685	-0.000887295	-0.000570672	0.000889035	-0.000131177
RPA4	9.26116e-05	-4.11961e-05	-8.90797e-05	-0.000155494	5.84129e-05	0.000838751	-0.0010922	0.000741122	0.000625075	-8.13383e-05	0.000843574	-0.000112535
ADGRB1	9.72345e-05	0.000170074	-5.78569e-05	-0.000242741	-0.000151173	-0.000270395	0.000174863	4.45656e-05	-0.000756069	-0.000670724	0.00076529	3.56539e-05
COP1	9.89462e-05	-0.00165424	-0.00160689	0.00119274	-0.00487127	-0.000436521	-0.000919281	0.00381188	0.00832543	-0.00467335	-0.00118364	-0.00602295
FGF11	0.000112993	-9.46816e-05	0.000351708	-2.47908e-05	0.000350094	-0.000668744	-0.000316237	0.000613476	4.01515e-05	0.0040875	0.00341414	0.000136837
PSEN2	0.000113615	-0.000583084	0.00164831	0.000701616	-0.000201221	0.00530713	-2.93304e-05	0.00154613	-0.00658193	-0.00696239	-0.000662274	0.00105573
PAK1	0.000115298	0.0061477	-0.010821	-0.033236	0.00709211	-0.00956503	0.00778799	0.015438	-0.0175597	0.0170108	0.0357427	0.00138629
CDC27	0.000122572	-0.00210201	-0.00408989	0.000932537	-0.00145365	-0.0100262	-0.00913804	-0.0046316	0.0099776	-0.00378696	0.00960569	-0.00634376
TP53AIP1	0.000129366	0.000136591	-8.16064e-06	0.000157262	-0.000220179	-8.8985e-05	-0.000162545	-0.000435409	-0.000700747	0.000428016	-1.00079e-05	-2.64244e-05
PTEN	0.00014176	0.00100899	-0.0047097	-0.00319781	-0.00340374	-0.00796577	-0.00201539	0.00853587	0.00854678	-0.00407198	0.0037988	-0.00297329
CSNK1G1	0.000142785	0.00180056	-0.00176231	-0.0034812	0.00202968	-0.00309153	-0.000553622	-0.00321789	-0.000950532	-0.000838368	-0.000617631	-0.00120835
ACVR2B	0.000157431	0.00143129	-0.000743207	-0.00294058	0.00147112	-0.00281946	-0.000503635	0.00172885	0.00207976	0.00242295	0.00445008	0.350491
PPM1D	0.000160423	-0.000600231	0.000111529	-0.000135454	0.00222366	-0.00254915	-0.00237385	-0.00105856	0.00370933	0.000456901	-0.00502904	0.00100908
PPP2R5E	0.000167917	0.000860171	-0.00148503	-0.00435202	-0.00194335	-0.00865025	-0.00360789	0.00143985	0.00806449	-0.00218043	-0.000721669	0.00431657
IL1A	0.000172988	-0.000562784	0.000305088	0.000416848	0.00160997	0.00187035	-0.000605912	-0.000465567	-0.000636129	0.000184167	0.00153109	-0.000416159
DUSP2	0.000194592	0.00338233	-0.00714928	-0.0124433	0.00998229	-0.0076749	-0.00259272	0.00353882	-0.0056017	0.0168366	0.0223691	-0.00275023
RPS6KA1	0.00019518	-0.0169696	0.00772596	-2.32307e-06	-0.00898621	0.015052	0.00190679	-0.0122664	-0.01735	0.0248072	-0.0216201	0.0144108
RPS6KA6	0.000205894	0.000144594	-0.000145807	-0.00142801	0.000904775	-0.00181801	5.48893e-05	0.00256639	-0.000564588	-0.00082234	-0.00688857	0.000689782
WNT2B	0.000208237	0.000996297	0.000516685	0.000765465	0.000624444	0.000576486	-0.00124333	-0.00172548	0.000293931	-0.000765194	0.00201023	-0.000669078
NTRK2	0.000212055	-0.000821072	0.00304713	-5.84336e-06	0.000650676	-0.0042775	-0.0014825	-0.00472446	0.00295194	-0.000587289	0.00256511	0.000611196
FGF8	0.00022007	0.000291873	-0.00018444	0.000189845	-0.000146596	-7.23686e-05	-0.00047499	0.000110173	8.90941e-05	0.000736126	0.000577668	2.44182e-05
PLA2G12A	0.000220556	0.00293344	-0.00244448	-0.0045882	-0.000806386	-0.00257931	0.00817392	-0.0150957	-0.000118128	-0.00956346	-0.00654178	-0.00354827
CASP10	0.000221432	-0.00406929	0.00592407	-0.000674501	0.00455831	0.00523759	-0.000129768	0.0115271	-0.0156332	-0.0118632	0.00182265	1.48883e-05
CACNG1	0.00022538	0.000490898	0.000110804	0.00066588	0.000144971	-0.000110205	-0.00135355	-0.000111051	0.00246848	0.00199037	0.00192085	-0.000103698
CXXC4	0.000231951	-0.000407833	0.000336396	-0.000174855	0.000440855	0.000817648	0.000218736	0.00100028	-0.00114136	-0.00191888	-5.1851e-05	0.000284349
DCLRE1C	0.000246372	-0.000226881	-0.00257154	-0.00154469	0.000949572	0.000332754	0.000148063	0.00177456	-0.00342761	-0.00250192	-0.0029321	-0.00131011
TAB1	0.000257854	0.000683739	-0.00355595	-0.00492436	-0.000650791	0.00705681	0.00115305	0.00331572	-0.00922292	-9.29365e-05	0.000282481	-8.93327e-05
THBS4	0.000261773	0.000988543	-0.000122947	-0.00195341	0.00067654	-0.000543696	-0.00046561	0.00102686	-0.000247557	-0.0011092	0.00332749	-8.92582e-06
BRAF	0.000273541	-7.55103e-05	-0.00186024	-0.00384139	-0.000388798	-0.00435927	0.000800129	0.00363923	0.00537399	0.00355462	0.0052995	-0.00112033
MSH3	0.000286623	0.000671966	-0.00218045	-0.00143703	-0.00135353	-0.00202289	-0.00133743	-0.00122157	0.0079017	-0.00538906	-0.00154875	0.000134522
INHBB	0.000304659	-0.000308723	0.00101374	9.15021e-05	0.000586496	0.0018341	-0.000955071	0.00316808	-0.0011215	-0.0028152	0.000629305	0.000235454
TP53	0.000307666	9.09456e-05	0.000278342	-0.00437806	0.00262192	-0.00287898	-0.00452671	0.00443288	-0.00774561	-0.00490754	0.00221135	0.00176993
NFATC3	0.000313972	0.00177051	-0.00217039	-0.00394021	-0.000261761	-0.0103222	-0.00341558	-0.00258817	0.0022289	0.00337263	-0.00227027	0.00281254
ORC4	0.000321824	0.00171348	-0.0028348	-0.00375697	0.00155892	-0.00297746	-0.000577921	0.00215431	0.000648631	-0.000426249	0.00860871	0.000284499
AMH	0.000332656	6.69183e-05	-0.000259177	-7.47186e-05	-3.48662e-05	-0.0001516	-0.000597096	1.4196e-05	-0.000876006	0.000109512	-0.000738105	0.0470849
PRKCG	0.000340573	-5.69477e-05	-1.66185e-05	-0.00029721	0.000501255	0.000311588	-0.000662237	0.000347355	-0.00175018	-0.000649557	0.00213133	2.53066e-06
MAML3	0.00034695	-0.00110981	0.0030073	0.00219535	0.00208507	-8.57072e-05	0.00147069	0.000608878	0.00421286	-0.00156021	-0.00215279	0.00143254
CDC42	0.000356269	-0.00948323	0.00163346	0.00893386	-0.00234538	0.00743336	-0.00802466	0.00169022	-0.00464108	-0.0175098	-0.0328362	-0.013654
SESN3	0.000366701	0.00252323	-0.000930747	-0.00501925	0.00311787	-0.00511668	-0.00421611	0.00311357	-0.00431325	-0.00179761	0.00101618	0.000350684
ACVR2A	0.000373646	-0.00151167	0.0013882	0.000384775	0.00180094	-0.00267339	0.00327796	-3.02372e-05	-0.00117339	-0.00623397	0.00422871	-0.193393
BMP6	0.000374245	0.00054215	6.18094e-05	0.000474453	-0.000103588	-0.000380651	-0.00141306	0.000443213	-9.35796e-06	-0.000253102	-0.00273202	-0.000323736
PRKAA2	0.000386545	0.000115371	0.000217465	0.000129325	-0.000251089	-0.000544626	-0.00107158	-0.000146749	-0.00115807	0.000505632	-0.00111447	5.809e-06
RCHY1	0.000390306	-0.000130814	-0.00177846	-0.00108609	-0.00168495	-0.00234149	0.000716954	0.000608428	0.00271515	-0.000761111	0.000752239	0.00367303
PDGFB	0.00040684	2.1949e-05	0.000841319	-0.000145473	-0.000768194	0.00170034	-0.00511348	0.00423315	0.00141945	-0.000312757	0.00530459	-0.000454066
NTF4	0.000422198	0.000407708	-0.000346683	-0.000490017	-0.000664219	-0.000721158	0.00225707	0.000553978	0.000595704	0.00119291	0.00118324	0.000382327
TRADD	0.000428638	-0.00316913	0.00233074	0.000498083	-0.000234352	0.00883428	-0.00299393	0.00712621	-0.00900455	0.00608901	0.00492932	0.0045543
MRE11	0.000429234	0.00560615	-0.00686727	-0.0138076	0.00325599	-0.0127348	-0.00323221	0.00220799	0.00508817	0.000186741	0.00691371	-0.00125379
PGF	0.000437964	0.00267647	-0.00167824	-0.00460271	0.00176324	-0.00329622	-0.00235835	-0.00274087	-0.00464981	-0.00316946	-0.00236188	-0.00184935
HSPA1L	0.000474053	0.0006407	-0.000316694	0.000234514	0.00010985	-0.000177193	-0.000948763	0.000195589	-0.000432257	0.00251683	0.000197344	-0.000294238
WEE1	0.000485875	0.00410938	-0.00784571	-0.00891265	0.0155185	-0.0136731	-0.0139352	0.00344683	-0.0117155	0.0201912	-0.000301012	0.00518545
PPP2CA	0.000487527	-0.00746028	-0.00587489	-0.00943454	-0.00154751	0.00834638	-0.00586906	-0.00799857	0.0201878	-0.00164432	-0.00395937	-0.000295855
PLCB4	0.000493402	-0.00751548	0.0122577	-0.00301398	0.00881515	0.00912251	-0.0041196	0.0057459	-0.00617283	-0.016054	0.00570155	0.00171015
IRAK4	0.000493908	0.000206861	-0.00193315	-0.0021877	8.89226e-05	-0.000236489	0.00576953	0.00177924	-0.000635848	-0.00575528	-0.0029181	-0.00115586
CASP9	0.000513033	-0.00113893	0.000957839	-0.000571803	-0.00318283	0.00317834	-0.000806059	0.00290613	-0.00461242	0.00160029	0.00619917	0.00239783
LRP6	0.000517441	0.00231668	0.00051814	-0.00559919	0.00190485	-0.0121077	0.000654844	-0.00710966	0.00690662	0.000940179	-0.00445498	-0.00293722
NFATC4	0.000518292	-0.000598286	-0.00118995	-0.00113355	0.000217268	-0.000874131	-0.00085875	0.000380875	-0.00266505	-0.000293949	0.00851477	-0.00050772
RAC3	0.000518313	-4.146e-05	-0.00123939	0.000836746	0.00304878	0.0032898	-0.00422082	-0.00417382	-0.000780215	-0.00128618	-0.00840678	-0.000981682
POLD3	0.000546331	0.000359669	-0.00258342	-0.00458894	0.00263343	0.000137877	0.00209378	-0.00550914	-0.006912	-0.00296057	0.000993249	-0.00207411
PRKAA1	0.000551172	0.00361421	-0.00304211	-0.0156247	0.00404308	-0.0156089	0.0125724	0.00499687	0.0109416	-0.00316438	0.0395316	-0.00914936
CDC14B	0.000553042	-0.00110087	-0.000628237	0.000200046	-0.00263617	-0.00183283	0.00390291	-0.00617206	-1.97704e-05	-0.00922843	-0.00444154	-0.000335162
VEGFB	0.000563605	-0.00412823	0.0018387	-0.00216379	0.00718807	0.00516642	0.00166992	0.0151975	-0.0103937	-0.0020392	-0.000182823	0.00218639
NFAT5	0.000584915	0.00794757	-0.00213146	-0.00903059	0.01057	-0.00716969	-0.00653135	-0.00109926	0.0199385	-0.00687687	0.0252743	-0.000677225
ROCK1	0.000594371	0.00183128	0.00177927	0.00429916	0.0029053	0.00133895	-0.0159782	0.00662443	0.0171206	0.0042919	0.000991372	-0.00487075
SERPINB5	0.00060402	-0.0503614	-0.00685557	0.0983809	0.00302418	0.00753533	-0.155461	0.13977	0.174861	-0.104982	-0.076554	-0.0857424
BMP4	0.000612306	0.0535822	0.011453	-0.0929406	-0.000753755	-0.293717	0.0660286	-0.159499	0.0274232	-0.117569	0.0206668	-0.0146216
POLM	0.000641345	0.00131003	-0.0023404	-0.00699395	0.00230808	-0.00430492	0.00392347	-0.00148844	-0.0057805	0.000375988	0.0174963	0.00448352
HSPA2	0.000661103	-0.00175368	0.00341093	-0.00233502	-0.000631925	0.00087599	-0.00588954	0.00155799	-0.00741377	-0.00479869	-0.00802742	0.000519863
AXIN1	0.000668974	0.00604649	6.51918e-05	-0.0169829	0.000296733	-0.00801522	-0.0104295	-0.013342	-0.00516654	0.0144892	0.00749535	0.000777952
ULK2	0.000673466	0.00109466	-0.000227425	-0.00123869	0.000891917	-0.00193492	-0.0031006	0.00187533	0.00218393	0.00137916	0.00614881	-0.000716578
CHD8	0.000674846	0.00321209	-0.000788421	-0.00645821	0.00146375	-0.010478	0.00189466	-0.00915	0.00491211	-0.00806981	0.00100927	-0.00190725
DVL3	0.000714636	-0.00308726	-0.00707337	0.00098387	-0.0181144	0.00222926	-0.00192007	-0.00824995	-0.0034103	0.0494281	-0.00739539	0.00558069
FAS	0.000727776	-0.000946318	5.14452e-05	8.87955e-05	-0.000955628	-0.00250714	-0.00260564	0.00319282	-0.00260503	-0.00782418	0.00564272	-0.000251487
FZD4	0.000739024	0.00030178	-0.00145432	-0.00160988	-0.000485266	-0.00146159	5.60019e-05	0.00118368	-0.00294599	-0.00171632	-0.00320087	0.00108279
CAB39L	0.000744981	0.0054577	-0.00130274	-0.00568426	0.00525547	-0.00629446	-0.00418516	-0.00100963	0.0147184	-4.11061e-05	0.0100557	-9.217e-05
PLA2G4A	0.000776993	-0.00298085	0.00171715	-0.000494189	-0.00201006	-0.00118257	0.00748149	-0.0103939	0.000487314	-0.000544014	0.000500393	-0.000499204
TRAF2	0.000778366	0.000913085	-0.00359014	-0.00723658	0.000931344	-0.00477743	-0.0127322	0.00158126	-0.00815293	0.00442852	0.0188747	0.00140608
RPS6KA3	0.000779942	-0.00391344	0.00468486	0.00030703	0.0016508	0.0107385	-0.00417069	0.0104079	0.00480589	0.00444824	0.0111062	-0.00225178
RAP1B	0.000783258	-0.00122993	0.00174039	0.00147637	1.24924e-05	-0.00473489	-0.0073688	0.00423297	0.00719543	0.000999954	-0.00570729	0.00249427
CD14	0.000793311	-0.0112802	0.0120793	-0.00431193	0.00107352	0.0104816	-0.0118285	0.0362355	-0.0335664	-0.0626755	0.0126643	-0.00165516
NF1	0.000831814	0.00526936	-0.00200014	-0.00758115	0.00301473	-0.0140674	-0.000190964	-0.00334026	0.0121756	0.00394129	-0.00319666	0.000448356
PIK3R1	0.000847564	-0.00237552	0.00462817	-0.00149474	0.00248514	-0.00377189	-0.00118576	0.00794394	0.00814379	-0.0143416	0.00358645	0.000222266
CACNA1C	0.000876118	-0.000181792	-0.000396088	0.00147523	0.000733196	0.0020099	-0.00205092	0.00168185	0.00131567	0.000917329	0.00114489	-0.00031251
MAP3K20	0.00088521	0.00233517	-0.00454192	-0.00843909	-0.00205978	-0.0186107	-0.00274444	-0.0114796	0.00481267	-0.00937254	0.00959147	0.000818209
PPP3R1	0.000900038	-0.00465664	-0.00814319	-0.00534265	-0.00555421	-0.0043821	-0.0167129	0.0198116	0.0102762	-0.00233921	-0.0150822	0.0115641
DBF4	0.00091496	0.00154726	-0.00704895	-0.0087151	-0.0014259	-0.0191648	-0.00810948	-0.00108755	-0.00123797	0.00134136	-0.00750701	-0.0019395
MDM4	0.000920996	0.00225848	-0.0021584	-0.002847	0.000331468	-0.00073687	0.0029129	-0.00253109	-0.00317301	-0.00600819	0.00228521	-0.00103154
TSC1	0.000935156	0.00302706	-0.0017486	-0.00169066	0.00275272	0.000414895	0.00207066	-0.00161271	0.00153169	-0.00766614	0.00425731	0.000699445
PPM1A	0.000950107	0.00365962	0.000499674	-0.000754426	0.00199807	-0.00739678	-0.0039038	0.00686654	0.0127332	-0.00137822	0.0143966	0.0017744
TAB2	0.000950353	0.000352959	-0.002748	0.00140957	0.000258777	-0.00327741	0.00822733	0.00223801	-0.00319947	-0.0213145	-0.008645	0.00154015
PDGFA	0.000987001	0.00145964	0.00495981	0.00341814	-0.00207258	0.00439191	-0.0154708	0.0111649	-0.00740882	0.00932558	0.00770256	-0.00118142
MKNK1	0.00100967	-0.000246047	0.00207401	0.00249874	0.00218356	0.00906469	0.0110522	0.00425349	0.00796291	-0.013845	0.0110936	0.00230343
MAML1	0.0010121	0.00256423	-0.00236148	-0.00799857	0.00461177	-0.00537386	-0.00300034	0.00274494	-0.00118939	-0.00436157	0.0244293	-0.0054527
FOXO1	0.00102964	0.000821367	0.00313179	0.00303249	-0.00227591	-0.0026588	-0.0016602	0.0033576	0.00197382	0.00381834	-0.000348089	0.00354863
RAP1A	0.00106277	-0.00374539	-0.000896727	0.00338045	0.000282334	-0.0037011	-0.00150459	0.00235496	0.0147574	-0.00426125	0.00808167	0.0012366
TNF	0.00108289	0.00288961	-0.00151	-0.00231444	0.00221786	-0.00246396	-0.00648006	0.00156438	0.000947074	0.00267161	0.0005891	-0.00183759
WNT4	0.00109909	0.00219734	-0.000598958	0.00219473	-0.000906402	0.00243622	-0.00530065	-0.00418163	-0.00138927	-0.00146864	-0.000893587	-0.00138343
PIK3CA	0.00110687	0.000253657	-0.00246489	-5.90444e-05	-0.0057801	-0.00757083	0.000469865	0.00183855	-0.00190181	-0.000387761	-0.00812568	0.00119094
ACVR1C	0.00112845	-0.000191468	-0.000520906	-0.000102131	0.000335152	-0.000250457	0.000654348	-0.000303796	-0.00442722	-0.0017679	0.00376028	-3.05437e-05
TTK	0.00113797	-0.00457172	-0.0121834	-0.00424456	-0.00627273	-0.026751	-0.0221554	-0.0106806	-0.021529	0.00276358	-0.00548223	0.0014589
IL1B	0.00115549	-0.0162847	0.00137447	-0.0068535	0.0250351	0.0354763	-0.00982442	-0.00702489	0.001126	0.0073503	0.0300454	0.00308062
PLA2G2F	0.00118377	-0.00267614	-0.00260262	-0.00195838	0.00522429	0.0098677	0.000545041	-0.00532235	-0.00331474	0.00823759	0.0103175	0.00174184
MAP3K1	0.00118791	0.000165712	-0.00100958	-0.00170996	0.00317393	-0.00435467	-0.00135326	-0.000187026	0.00639875	-0.0034847	-0.00616855	-0.00176631
CHUK	0.00118834	0.00385306	-0.00331828	-0.00512819	-0.00909601	-0.006477	-0.000491647	-0.0094009	0.0147941	-0.0114634	-0.0130475	0.00126365
CASP7	0.00121529	-0.0128191	0.00829377	0.00738276	0.00352752	0.0214894	0.00623518	0.0450528	-0.0323335	-0.035769	-0.00129754	-0.00135067
DVL2	0.00122079	0.00657074	-0.00152088	-0.0114747	0.00465389	-0.0116754	-0.0031137	-7.04319e-05	0.00567863	-0.000740795	-0.0057402	0.00258267
NUMBL	0.00122765	0.00189094	-0.0028408	0.000847397	0.00289924	0.00260756	0.00186876	-0.0029597	0.000300574	-0.00163914	0.0153233	-0.00381808
PLA2G4B	0.00124822	0.00062007	0.00122373	-0.00497616	-0.00044835	0.0010278	-0.00160658	0.00148216	-0.00406716	-0.00317488	-0.000424696	0.000708172
JMJD7-PLA2G4B	0.00124888	0.00874293	-0.00898456	-0.0120508	0.00325809	-0.00939676	0.0183007	-0.00705353	-0.00417289	-0.00968885	0.0173608	0.00118568
PLA2G10	0.00125598	-0.00816165	0.0137974	-0.0051398	0.00778299	0.0134902	-0.00350565	0.00997694	-0.0141457	-0.0139721	-0.0125235	0.000942046
DKK1	0.00128289	0.000258617	-0.000389579	0.00106988	-0.00123258	-0.00325738	-0.00375603	-0.00271146	-0.00498718	0.00443723	0.0249351	-0.000824397
MAP3K3	0.0012908	0.00138902	-0.00113	-0.000778118	0.00016868	-0.00359105	-0.00528925	0.000630829	-0.00273471	-0.0046419	0.00926092	-0.00204476
MLH3	0.00131916	0.00326147	-0.00352469	-0.00830039	0.00252079	-0.00822122	0.00110306	-0.0016865	0.00162197	-0.000477479	0.0154351	-0.00222137
MAP3K6	0.00133133	-0.00680743	-0.00809283	0.00422521	0.00712948	0.0143123	-0.00096192	-0.00141747	0.0113101	0.0121112	0.00530565	-0.00459135
SOS1	0.00133329	0.00279952	-0.00190507	-0.00522463	0.00316453	-0.00649768	0.000507921	0.00740777	0.00522692	-0.00130705	0.00793444	-0.00239376
CAMK2G	0.00133435	0.00527659	-0.00829418	-0.00557422	0.00455332	-0.000599128	0.00271931	-0.00425063	-0.00647729	0.00491996	0.0201656	0.00919409
CCNA2	0.00136136	-0.0125218	-0.0171348	2.21139e-05	-0.0166219	-0.0321796	-0.0426158	-0.0283299	-0.0400067	0.0287218	-0.0265907	0.00406908
KRAS	0.00137415	-0.00397853	-0.00332269	-0.00141687	0.00442402	0.000711933	-0.0116375	0.00748788	0.0100142	0.00261229	0.00397682	-0.0134862
CTNNBIP1	0.00140047	0.00483259	-0.00361497	-0.00877347	-0.000447591	-0.00119938	0.00783151	0.00662635	-0.00710333	0.0207966	0.0101635	-0.00356682
RPS6KB2	0.00140445	-0.008127	-0.00139085	-0.00736768	0.00135038	0.0212498	0.00508257	-0.00986359	0.00188933	0.00297569	0.00954071	-0.00108932
LAMTOR3	0.00147046	-0.000255663	0.000298333	0.00403075	-0.00079645	0.00339053	-0.00224655	0.00682637	0.0102977	-0.00918737	-0.00450612	-0.0050306
BUB1	0.00147565	-0.00340876	-0.0128369	-0.00901691	-0.00586325	-0.0272533	-0.0278379	-0.00460291	-0.0289241	0.0162081	-0.00373851	0.0016477
PIDD1	0.00147693	0.00220972	-0.00385282	-0.00828415	0.00311282	0.00229131	0.0045083	-0.0059296	-0.00748808	0.00204984	0.0170986	0.00562163
ATM	0.00148275	0.00606569	-0.00348849	-0.00645782	-0.00107936	-0.0106634	0.00108229	-0.00391977	0.00425107	-0.00502395	-0.00408742	-0.00150577
SIAH1	0.0014956	0.0034476	-0.00363637	-0.00732647	-0.00132422	-0.0129881	0.00637789	-0.00741456	0.0227673	0.00307293	0.00651445	-0.00315915
ZBTB17	0.00151643	0.00182294	-0.000598763	-0.00186721	-0.000761699	0.00413202	0.00345874	-0.00381073	-0.00391116	-0.00786201	0.002752	-0.00107634
FGFR2	0.00152144	-0.000315659	0.00381009	0.00312594	0.00286881	0.00185858	0.00322474	0.0132908	-0.00346342	-0.0137474	0.000259162	0.00161011
CDK7	0.00155063	0.0268171	-0.0329531	-0.0250454	0.0187582	-0.0243261	-0.070354	0.033673	0.0545675	0.0351976	0.00951396	-0.0192147
FLNC	0.00155205	-0.00047387	0.00128938	-0.00268782	0.00215742	0.00898357	-0.0056816	0.000539655	0.00578105	0.00395198	0.00774605	-0.00114703
DAAM1	0.00157225	0.00245992	-0.000786062	-0.00212855	0.00361864	-0.00570743	-0.000967256	-0.00153477	0.0111297	-0.00146592	0.0107917	-0.00622385
APH1A	0.00157762	-0.0449988	0.00703527	0.0175056	-0.0253793	0.0432282	-0.00931868	0.0211111	-0.0308084	0.0461494	0.0358055	-0.00434504
AKT2	0.00163873	-0.00209849	-0.0010511	-0.00783161	-0.00622001	-0.0102143	-0.00472074	-0.0111552	-0.00794748	0.0264655	-0.0100235	-0.22401
STK11	0.0016635	0.000314455	-0.00272843	-0.00777405	-0.00770938	0.0169623	-0.00388135	0.00446365	-0.0168956	0.00595239	0.000355334	-0.00502681
CACNG4	0.00167526	-0.00231333	0.00223181	0.00830862	0.00407663	-0.0121711	-0.00287316	-0.0148429	0.0269695	0.0190717	-0.00789532	-0.00418107
PITX2	0.00172832	0.00258921	-0.00299922	-0.00120393	-0.006821	-0.0106181	0.00580021	-0.000200646	-0.00485616	0.00919422	-0.022146	0.00502115
EP300	0.00174913	0.00524833	-0.00406212	-0.00544454	0.00129366	0.00302067	0.00376306	0.00134099	-0.0131425	-0.00831073	0.0170786	0.0108497
APAF1	0.00175592	0.00104471	0.000103335	0.00131061	0.00217633	-0.0037714	-0.0102988	0.00414323	0.0018023	0.00595702	-0.00130696	-0.0517652
MFNG	0.00176437	0.000303371	0.000576547	-0.000211384	-0.00065988	0.000687618	0.00282067	0.0050017	-0.000988137	-0.00104623	-0.0156356	0.00221322
RPS6KB1	0.00177739	0.00189004	-0.00128464	-0.00423019	0.00473104	-0.00352373	0.00225431	-0.00683776	0.00892119	-0.00860452	-0.00207934	0.00136413
RAPGEF2	0.0017813	0.00196872	0.00539753	0.00251228	0.00179785	-0.00569688	-0.00334025	-0.00394783	0.00407509	-0.00603656	0.00340959	0.00101076
TRAF6	0.00184567	0.00454117	-0.00261908	-0.00432955	0.00239806	-0.00224239	-1.90964e-05	0.00073945	0.00215553	-0.00122135	-0.00380833	0.00217817
CCNB2	0.0018731	-0.00758298	-0.0404288	-0.0170476	-0.0120798	-0.0435861	-0.0674858	-0.00908501	-0.101268	0.0471067	-0.0217504	0.00128375
CDKN2B	0.00187771	0.0164531	0.0127261	0.0407291	0.0102019	0.0280268	-0.0620195	0.0486528	0.0649549	0.0122964	0.00494501	-0.0223109
GSK3B	0.00191497	0.00969407	-0.0101138	-0.00635003	-0.00778395	-0.00299172	0.000230789	-0.0059373	-0.00252765	-0.0031431	-0.0118938	0.00258088
TNFRSF10A	0.00196228	0.00670666	-0.00165907	-0.00863912	-0.000137074	-0.00521557	0.00567896	-0.0064272	-0.00316942	-0.000724272	0.00748358	0.00145981
TAOK1	0.00197539	0.00476098	-0.00321943	-0.00638913	0.00184458	-0.0133232	-0.000879587	-0.0044452	0.0073584	-0.00542209	0.00415286	0.00285534
DAXX	0.0019819	-0.00217415	-0.00181431	-0.00396202	0.00482731	-0.00749135	-0.0129741	-0.00440377	-0.00259521	0.00539804	0.00118522	0.00853956
CSNK1G3	0.00198199	0.00913341	-0.00473764	-0.0147896	0.00591345	-0.0159152	0.00232334	0.00872592	0.0017275	-0.0106686	-0.000419916	-0.00413393
MAPK8	0.00199348	0.00295356	-5.61334e-05	-0.00104349	-0.000122159	-0.00314641	0.0034328	0.00118846	0.0103644	-0.000245943	-0.00635756	-0.000504449
CACNB1	0.00200637	0.00478441	-0.00130625	-0.00176874	0.000908281	-0.00277087	0.000760369	-0.0186341	-0.0182451	-0.0137662	-0.00318603	-0.000880874
CASP8	0.00206719	0.0038502	-0.00366327	-0.00498889	-0.00234481	-0.000202205	0.000974087	-0.00421963	-0.0156531	-0.0102872	0.00224353	0.000245699
NOTCH3	0.00209037	-0.00192755	0.000174065	0.00158788	-0.0038674	-0.0053741	-0.00489458	-0.000284234	-0.00114845	-0.00516448	0.0180181	-0.000294785
CDC16	0.00210415	0.00928898	-0.00105884	-0.0332157	0.00785514	-0.00168948	-0.00356349	-0.0391779	-0.00184883	-0.0437911	0.00803298	-0.0101516
CIR1	0.00215077	0.00354872	-0.00613425	0.000882921	-0.000370809	0.00609802	-0.00997923	0.0119881	0.000584689	-0.0142046	-0.00531904	0.00906036
PPM1B	0.00215242	-0.000875493	-0.000726753	-0.004175	0.00181966	-0.00336686	-0.00799852	0.00901302	-0.00645391	0.00485546	0.0148076	-0.00910321
FGFR3	0.00217709	0.00319452	0.000624458	-0.00543149	-0.00501502	0.00243244	0.0127197	-0.00709799	-0.0115735	-0.0163518	0.0138937	0.00195028
RHOA	0.0021991	-0.020694	-0.00590282	-0.0821082	0.0998417	-0.0513253	-0.157403	0.0932361	0.138933	-0.00229599	0.149729	0.123433
MAP4K3	0.00220145	0.00214446	-0.00269679	-0.00253356	-0.000441745	-0.0109931	-0.00145238	0.00417651	0.0047366	0.00319539	-0.00617722	0.0084535
ANAPC10	0.00221345	0.00082587	-0.000383215	0.00170634	-0.00191298	-0.0111082	-0.00432764	-0.0140523	0.00859136	0.00384701	-0.0158957	0.00134301
RFC1	0.00221572	0.00104235	-0.00608987	-0.00156496	-0.0066	-0.00924093	-0.0038949	-0.0166399	0.00773324	0.00425751	-0.021364	0.00782603
NFATC2	0.00227343	0.00281856	-0.000246708	0.00126777	-0.00151998	0.00394314	-0.00651112	0.00254324	6.08101e-05	-0.00118917	0.00756872	-0.000635439
SMURF2	0.00228415	0.00196499	0.000433758	0.00303563	0.00239154	-0.00595871	-0.00550175	-0.0015999	0.0154261	0.000112162	0.00193693	0.0018356
MTOR	0.0022842	0.00633313	-0.00315132	-0.00323566	-0.00463117	-0.00109647	0.00614226	-0.00979818	0.00784364	-0.0130293	0.00316371	-0.00563285
CACNA1F	0.00229891	0.00316183	-0.00138844	-0.00131514	9.53351e-06	-0.00282573	-0.00206191	0.0017327	-0.00193343	0.000155272	-0.0176725	0.000455508
MAPK11	0.00233292	0.00239308	-0.00128351	0.00101906	-0.00224389	-0.000343028	-0.00564478	-0.00250753	-0.00538142	-0.00322949	0.0161021	-0.00102934
MAD2L2	0.0023482	0.00657229	-0.00876459	-0.0119748	0.00195831	-0.00195561	-0.00495154	-0.00774534	0.0102678	-0.0081001	0.0300911	0.00233666
BMP2	0.00235303	-0.0061019	0.0059766	0.00537972	0.0159532	0.00720136	-0.00608833	0.00579902	-0.00555685	-0.00264232	-0.00730685	0.00233988
SOS2	0.00236463	0.0058482	0.000944907	0.00104119	-0.00185447	-0.00393391	0.00369814	0.00844512	0.00220908	-0.0102642	-0.00798051	-0.000151295
CDC20	0.00237817	-0.0308587	-0.0385749	0.00319958	-0.0277199	-0.0499276	-0.105306	-0.0629455	-0.0919487	0.119461	-0.0935001	0.0101393
ANAPC11	0.002379	0.00674708	-0.0151894	-0.0232237	0.00240329	-0.0111666	0.00281571	-0.0198279	-0.0141305	0.0251388	0.0114302	-0.00222237
TAOK3	0.00239726	0.00351316	-0.00270183	-0.00437406	-0.00402029	-0.00481896	0.00859975	-0.0021331	0.00897253	-0.00587378	-0.0379623	0.000923672
CRKL	0.00241088	0.0137413	-0.0145781	-0.0227329	0.00371152	-0.0181788	-0.00880199	-0.0185758	-0.0382606	-0.00306066	0.0176908	-0.0070581
MAP3K4	0.00242279	0.00143403	-0.00289411	-0.00162147	-0.000668419	-0.00820533	-0.00416116	-0.00241669	0.00136106	0.000830272	-0.0154585	0.0012609
SIRT1	0.00247133	0.00534016	-0.00311717	-0.00506416	0.00274823	-0.00491318	-0.00528546	0.000758107	0.00229183	-0.00509336	0.00800625	-0.00210451
VANGL1	0.00247405	0.000665623	-0.00221647	0.0013991	-0.00221843	-0.00707667	-0.00304445	-0.00214684	0.00259622	0.000575443	0.00155845	-0.00325352
RASA2	0.00253361	0.00340403	-0.00558578	0.00254864	-0.00420822	0.00339838	-0.00940916	0.00424232	0.000788358	0.00412979	-0.00167752	-0.0040656
TSC2	0.0025456	0.00505427	-0.00369079	-0.0121086	0.00116348	0.000419663	0.00291343	-6.00703e-06	-0.00219449	-0.00137124	0.0235737	-0.0050431
TNFRSF10D	0.00256546	0.00958997	-0.00380774	-0.00707899	0.00364861	-0.00813111	-0.00547776	-0.00470012	-0.00147271	0.00152755	0.0013566	-0.00386989
SKP1	0.00267417	-0.00200766	-0.0053153	-0.0119211	-0.00169664	0.00402006	0.00206657	-0.000138351	0.0151286	-0.0279421	0.0354623	0.00520061
ENDOG	0.00279649	0.000515161	-0.00244561	-0.00493323	0.000630616	-0.00103105	-0.00146683	0.0045513	-0.00940591	0.00991962	0.0145223	0.00622836
TCF7L2	0.00280873	0.00812943	0.00170768	-0.00629106	0.00274725	-0.00651229	0.0175656	0.00608443	-0.0341426	-0.0140096	0.00478225	-0.0106388
CDK6	0.0028484	0.00154422	-0.000979301	-0.00668591	-0.000851238	-0.017748	-0.00291141	-0.00160638	0.00958862	0.00126087	0.000133746	0.00235777
MAP3K2	0.00292577	0.00251159	-0.00189947	0.00362383	-0.00234126	-0.00455466	-0.0102199	0.00829196	0.00828123	0.00110546	-0.00149487	-0.00416794
PPP2R5B	0.00295068	0.00282686	0.00133367	-0.000108753	0.0044729	0.00662743	0.00129251	-0.00514056	-0.00266156	-0.00346009	0.0186498	-0.001011
TGFB2	0.00297225	0.00223252	-0.00125493	0.00310058	-0.00110026	-0.0023055	-0.0125927	0.00131055	-0.00628982	0.00431815	-0.0115226	-0.00193071
MAP3K7	0.00299126	0.00246223	-0.0017288	-0.00451381	0.00156665	-0.00358466	-0.000909905	-0.0038133	0.0138466	-0.0103966	-0.0141867	0.00126616
PRKCA	0.00303284	0.00361729	-0.00141148	-0.00346452	-0.00127608	-0.00409778	0.0110241	-0.00574167	-0.00207514	-0.00135338	-0.0253727	-0.000997821
BID	0.00305798	-0.00241488	-0.00928282	0.000884682	-0.00379147	-0.00590601	-0.0126526	-0.0186106	-0.0109928	0.0178384	-0.00527136	-0.0171342
MAP3K11	0.00306732	-8.08604e-05	0.000796193	-0.000831871	-0.00373188	0.0263124	-0.00679806	0.0127299	-0.032815	0.0156862	-0.000953594	-0.00965298
SMAD5	0.00310186	0.0115016	-0.00758699	-0.0225842	0.0113844	-0.0172886	-0.00277218	0.00237987	0.0128779	-0.0064622	0.0179897	0.00605194
CDC23	0.00317973	0.00691756	-0.00926032	-0.00887825	0.00183308	-0.010987	-0.00364363	-0.00562641	0.0137954	-0.00304789	-0.00444754	0.0065589
ELK4	0.00319144	0.00719673	-0.00830401	-0.00522918	-0.000423736	-0.00572303	-0.00607128	-0.00415498	-0.00617256	-0.00715298	-0.00970087	0.00304373
CCNG2	0.00319331	0.00163041	0.00218859	0.00889445	0.0124779	0.0058727	-0.0223474	0.0126994	0.0126672	0.00562812	-0.00650349	-0.00678931
PPP2R5D	0.00322438	-0.00244947	-0.00382836	0.00175798	0.0019299	0.00439843	-0.020442	-0.00236171	-0.01366	0.0252536	0.0152985	0.00383979
RAF1	0.00323963	0.00166506	-0.00251162	-0.0121104	0.00618071	-0.0330516	-0.0114235	-0.022521	0.0175946	0.0141543	-0.0192667	0.0112073
DUSP7	0.00326644	0.000746171	-0.00384878	-0.00783088	0.00255274	-0.0044381	0.00652283	-0.000171634	0.00759314	0.00797322	0.00418437	0.00303772
FGF18	0.00335561	0.00339608	-0.000622086	0.00582232	-0.00313321	0.000484516	-0.00618138	-0.00315704	0.00710916	-0.00147335	-0.0165025	-0.00162691
RBX1	0.00348993	-0.00393967	-0.0186662	-0.000632824	-0.000600714	0.0234682	0.000491427	0.00381858	-0.017752	-0.00292756	0.0357292	0.00885017
ANAPC2	0.00355448	0.00423853	-0.00402344	-0.00810358	-0.00358235	0.00971204	0.00142264	-0.00123968	-0.0143413	0.0024376	0.0235317	-0.00116054
PPP3CA	0.00362071	-0.00853857	0.00346802	0.00770191	-0.00102101	-0.00800587	0.00544015	-0.0101108	0.0254623	0.0040882	-0.00823742	-0.000448431
RRAS2	0.0037629	-0.000342993	-0.00152266	0.00390154	-0.000811338	-0.0167535	-0.00869927	-0.0107623	0.00842218	0.00745552	0.013409	-7.09347e-05
PCNA	0.00376817	-0.0553854	-0.0397024	-0.0471095	-0.023913	0.0455236	-0.186123	-0.0327512	-0.119573	-0.0357436	-0.0208087	0.00909521
CSNK1G2	0.00377101	-0.00272683	-0.000828045	-0.0105468	-0.000381981	0.00739707	-0.0125145	0.00581971	-0.0228945	0.0200515	0.032934	0.00701465
RPS6KA2	0.00377445	0.002905	-0.000395688	7.93705e-05	-0.000820299	0.00729946	0.00403855	0.00867026	0.0105822	-0.0025849	0.00351678	0.000322076
SNW1	0.0038434	0.0041982	-0.00575994	-0.00569717	0.00345271	-0.00785143	-0.0190988	-0.0142585	0.00622303	-0.0087038	-0.00139361	0.00912928
BCL2L11	0.00390626	0.0113176	-0.00685681	-0.0101468	0.0113624	-0.0227043	-0.0289164	0.0102727	0.00454937	0.0139354	0.0395577	-0.012126
PSEN1	0.00392252	-0.000248754	-0.000121471	-0.000860997	-0.00111719	-0.00658144	-0.00922398	0.00810363	-0.00971639	-0.00405043	-0.00174803	0.00733411
STRADA	0.0039824	0.00546009	-0.00289832	-0.00934703	0.000456055	-0.0022733	0.00858785	-0.00287691	0.000943633	-0.00278921	0.0047397	0.0027056
CASP3	0.00419061	-0.0113019	0.00342403	0.0136855	0.0184725	-0.0475444	-0.0289037	-0.0426536	0.0451243	0.0166106	-0.0666751	0.00751068
RICTOR	0.00421928	0.00637143	-0.00227167	0.000131165	0.000137935	-0.00488723	-0.00390717	0.00698966	0.011041	-0.00117609	0.00121529	-0.00150206
SESN2	0.00424409	0.0151458	-0.000608838	0.000496834	-0.00542588	0.0165554	0.0292919	-0.0303174	5.41319e-05	-0.0307886	0.00356837	-0.013498
FZD7	0.00424555	0.00987887	-0.00133326	-0.0032979	-0.00190067	-0.00546742	0.00547516	-0.0123429	-0.00986562	-0.0095538	0.0402247	-0.00074304
MAP2K7	0.00427296	0.00750079	-0.00584243	-0.00705722	-0.000222255	-0.00446033	-0.00501785	-0.00796589	-0.00481882	-0.00112344	-0.00396	0.000441723
THBS3	0.00431791	0.000259462	-0.00114947	-0.00470362	0.00543307	-0.000163477	0.00645894	-0.00571383	-0.0124228	-0.0048693	9.29235e-05	0.00141652
MAP2K1	0.00436178	0.0100392	-0.0108403	-0.0129365	-0.00421471	-0.01068	-0.00895033	-0.0256736	0.0046798	0.00726958	0.0253834	0.0016855
RFNG	0.00447164	-0.00104039	-0.000716635	-0.00204277	-0.000217367	0.00188439	0.000259844	-0.000662468	-0.0159023	0.010825	0.0396539	-0.00397652
BIRC3	0.00450786	0.00440832	0.00389965	0.00347718	0.000582247	-0.0108582	-0.0296354	0.0080634	0.000515272	-0.00962878	0.00137015	-0.005922
DDB2	0.00462392	0.00646855	-0.00515882	-0.00358823	0.00258391	0.000589037	-0.00669617	0.00686863	0.00191538	0.00560152	-0.00490146	0.00232311
CACNB3	0.0046313	-0.00191207	-0.00223875	0.0041132	0.00647279	0.00417904	-0.00199951	0.0124844	0.00738889	0.0130835	-0.00675704	0.000142893
BIRC2	0.00466797	0.00625515	-0.00436703	0.00298276	0.00261497	-0.00321416	-0.0172741	0.0113564	0.0120903	-0.0167615	0.0187059	-0.00196581
EGFR	0.00467645	0.00785723	0.00353879	0.00792158	0.00566599	-0.000347276	-0.0168494	0.016912	0.0307245	0.00801637	-0.000894035	-0.00865906
FBXW11	0.0047786	0.00681102	-0.00586564	-0.00705122	0.000719439	-0.0109907	-0.00947227	0.00182618	0.00327803	0.00371975	0.00814217	-0.00427664
TNFRSF1A	0.00478382	-0.012123	0.0176442	0.0128621	-0.00262254	0.0178295	-0.00719366	0.0307462	-0.0674007	0.029611	0.0475031	0.016927
NFKB2	0.00490344	0.00395523	-0.00527694	0.00162867	0.000531311	0.0080895	-0.0244809	0.0112051	-0.00669326	0.000762959	-0.00538142	-0.00622058
DVL1	0.00505154	0.0039938	-0.0104025	-0.0124918	-0.0153724	-0.0047505	-0.0129226	-0.0126948	-0.00843714	0.0330945	-0.00827148	-0.00915928
CDC26	0.0050767	-0.00597403	-0.000433119	0.00508773	0.001869	0.00573731	-0.0175612	-0.00555954	0.00224853	-0.00243903	-0.000125384	0.00669461
RPA2	0.00516316	-0.00283044	-0.0113172	-0.00118524	-0.00233644	-0.00257508	-0.00132812	-0.0254166	0.0117183	-0.0556323	-0.0532228	-0.00778036
IL1RAP	0.00525763	0.00596459	-0.00143011	0.013387	0.00413764	0.00790792	-0.0256922	0.00792807	0.0302054	0.00623951	0.000875277	-0.00823674
NUMB	0.00527278	6.66963e-05	0.00101621	-0.00633709	0.00650093	-0.0109759	-0.00257383	0.00175036	0.000624912	0.00198147	-0.000914393	-0.00724421
IKBKG	0.00549604	-0.00320862	-0.0101012	-0.00235601	-0.0043969	0.0187771	-0.00195002	0.0100701	-0.0241055	0.012845	-0.0174078	0.00627367
FOXO3	0.00551311	0.0107562	0.00377442	0.00971603	-0.00646243	-0.0230481	-0.0210015	0.0211815	-0.0134564	-0.0124999	-0.0606539	-0.00365171
MAP3K8	0.00559828	0.00566152	-0.00103806	0.0108622	0.00938143	-0.00209676	-0.0288662	0.0105614	0.0242369	0.0245091	-0.0344547	0.000275693
DUSP10	0.00563606	0.00567021	-0.00971644	0.00273762	0.000267382	-0.00251969	-0.0175939	0.0115165	-0.00141636	0.0126456	-0.00405614	-0.00209674
GRB2	0.00575177	0.00300529	0.000120054	-0.00695394	-0.00840972	-0.0172577	-0.0179503	-0.00425695	0.0108457	-0.0302444	-0.014648	-0.00804715
RRM2B	0.00576375	0.0142675	-0.00487529	-0.00937921	-0.00218627	-0.0167862	0.00455299	-0.00273623	0.0056843	-0.0143403	0.0279618	0.00448584
CDK1	0.00582801	-0.00641311	-0.0432955	-0.0301361	-0.0179476	-0.0675229	-0.0760865	-0.0376804	-0.0995445	0.032991	0.131157	-0.00792409
TNFSF10	0.00583859	-0.0134978	0.0270597	0.0268642	0.00642438	-0.0101138	-0.0364575	0.0862367	-0.0677202	-0.0871796	0.102922	-0.00600667
ACVR1	0.00584843	0.00503278	-0.00339711	0.00553524	0.00108169	0.00224094	-0.00977548	0.0159698	0.0162579	0.0108187	-0.0029286	0.552912
NFKBIA	0.00606294	-0.022589	0.0367772	0.000200067	0.057259	0.00325137	-0.0970992	0.0761111	-0.0739298	0.00547512	0.00809106	-0.0010332
PLA2G2A	0.00613299	-0.111765	0.305278	-0.244387	0.00551586	0.329962	-0.334792	-0.29032	0.0673832	0.0691719	-0.0320429	0.0376987
PPP2R5C	0.00614167	0.0111429	-0.0251263	-0.0200309	-0.00330065	0.000407678	-0.0279603	-0.000395682	0.0331997	-0.0235837	-0.0071132	0.00499495
TAOK2	0.00618714	0.0114551	-0.00466007	-0.0130532	0.00312657	0.00117146	0.00321907	0.00109643	0.00299129	-0.00122858	0.00993056	-0.00509963
RBL2	0.00644099	0.0135816	-0.00591625	-0.0186847	0.00141799	-0.024001	0.00729133	0.00437425	0.00582045	-0.0116221	0.00554563	-0.00404336
FADD	0.00649456	-0.00210662	-0.00105273	-0.00219394	-0.00895102	0.00906197	-0.0074874	0.00358458	-0.00285911	-0.00168443	-0.0136285	0.0052831
MAPKAPK2	0.00665948	-0.00564095	-0.00221722	0.00297018	-0.000390831	0.0334541	-0.0189134	0.0151003	-0.026756	0.0286252	-0.000557208	0.0105985
PRKACA	0.00675445	0.00631514	-0.00211205	-0.00348636	-0.00480845	0.00596081	0.0110953	-0.00267955	-0.0043882	-0.0161193	0.00357061	0.00178923
EIF4E2	0.00683008	-0.0103168	-0.00981828	0.00869834	0.0144861	0.0346321	-0.0147185	-0.0229921	0.0107198	0.00643699	-0.0194938	0.0132829
RIPK1	0.00695831	0.00654347	-0.000745832	0.0047823	-0.000481569	0.0102111	0.00102844	0.0167826	-0.00125501	-0.0112052	-0.0253367	0.00583059
CSNK1A1	0.00696437	0.0161724	-0.0117043	-0.0222832	-0.0048304	-0.00711858	0.00622885	0.00717037	0.0349783	-0.0214406	0.0302639	-0.00671302
DTX2	0.00711374	0.00592193	-0.014667	-0.022425	0.00394021	-0.0313655	0.00370247	-0.0200809	-0.0215533	0.030259	0.012582	-0.00888264
XIAP	0.00727945	0.00491705	-0.012755	0.0144798	-0.0121761	0.013639	-0.021918	0.027032	-0.0200414	-0.00194537	-0.0522803	0.0157117
BUB3	0.00756541	-0.00152087	-0.0216014	-0.00602691	8.25599e-05	-0.0279403	-0.0293497	-0.0395307	-0.0324443	0.0285034	0.121072	-0.0307085
RALB	0.00780642	-0.0152523	-0.00577544	0.0117751	-0.0126416	0.0126461	-0.0526423	0.0363283	0.00563549	0.030125	-0.042298	-0.00494233
FZD6	0.00785883	0.00507405	-0.0103755	-0.00594941	-0.00414331	-0.0293538	0.0120561	-0.027729	0.0102906	0.00650813	0.0099201	-0.00569696
CDKN2A	0.00787368	0.0153855	-0.0167053	0.020133	-0.0154853	0.0349233	-0.027545	0.0267794	-0.015233	0.028973	-0.0277883	-0.0134227
STK4	0.00801559	0.0161871	-0.00615996	-0.0171131	-0.00383514	-0.0184357	-0.021929	-0.00452124	-0.0112927	-0.00421881	0.0221736	-0.00749985
ADAM17	0.00807112	0.0110352	-0.0032465	0.000452494	-0.00800737	-0.00718382	-0.00553729	0.00124639	0.0211897	0.00105672	0.00183164	-0.0048402
PPP2R5A	0.00832731	0.00392149	-0.00667148	-0.00988287	0.0012574	-0.00605533	-0.00892121	0.0168893	-0.015257	-0.021916	-0.0190603	-0.00787568
NOTCH2	0.00842187	0.00736285	-0.0026783	0.00370585	-0.00175309	-0.00886307	-0.0129796	-0.000275931	2.66778e-05	0.00262783	-0.00298319	-0.00701271
RBPJ	0.00889392	-0.000509373	-0.00718669	-0.0185845	-0.00107775	-0.0162543	0.0293791	-0.0116336	-0.02219	-0.0141979	0.00957272	0.0101478
STK3	0.00911296	0.0127866	-0.02063	-0.0117463	-0.0134611	-0.0323843	-0.0150487	-0.0293553	-0.0220139	-0.00935828	0.0184327	-0.0198818
IKBKB	0.00936086	0.00444976	-0.0115772	-0.0107609	-0.00972018	-0.0129514	0.00799177	-0.00419251	-0.0368578	-0.00819807	0.0240368	0.00763204
CDKN2D	0.00938254	0.0122687	-0.0104738	0.000749972	-0.00269719	-0.00147904	-0.0375582	-0.0141764	-0.0325111	0.0017388	-0.011248	-0.00278642
ULK1	0.00942435	0.0210479	-0.00569464	0.00718389	0.00647784	0.0135404	-0.00507754	0.00745664	0.0362511	0.00190725	0.0206983	-0.00866062
ANAPC4	0.0096137	-0.00383251	-0.00905888	-0.00511145	-0.00290769	-0.00981768	0.0137223	-0.0221815	-0.0243605	-0.00493606	-0.0183148	0.0027666
RAC1	0.00972045	-0.018146	-0.000218582	-0.00557936	-0.00723961	0.0191478	0.0642895	-0.0884643	0.00609063	0.0361363	-0.0795468	-0.0207151
XPO1	0.00986346	0.0135134	-0.0205555	-0.0293464	0.00272808	-0.0661235	-0.0187072	-0.0134326	0.0473199	-0.0265665	-0.0104019	-0.0188945
PTTG1	0.010104	0.0066134	-0.0866497	-0.0762677	0.0197551	-0.0904484	-0.0899223	-0.0540665	-0.166419	0.0589487	-0.0615746	-0.0166619
RAD21	0.0102418	0.026037	-0.0284059	-0.0132793	-0.0371796	-0.183468	-0.14023	-0.122964	0.0858514	0.0780299	-0.0222049	-0.0501347
NCOR2	0.0104926	0.00604476	0.00297886	0.00913322	-0.00412412	-0.00702486	-0.0266616	-0.00456215	0.034596	0.0487842	0.0292039	0.00224353
VEGFA	0.0109824	0.0577919	-0.0175746	-0.0423	0.101898	0.0275814	0.0991262	-0.0342623	-0.0341204	0.198972	0.0859345	0.0594575
PMAIP1	0.0113869	0.0401799	-0.00665672	0.025097	0.0251697	0.01898	-0.0993795	0.0324501	0.127851	0.0451481	0.00393664	-0.0241695
POLD4	0.0116505	-0.00119188	0.0183077	0.011914	0.00625537	0.0443502	-0.0200521	0.0636909	-0.045809	0.0249319	0.020485	0.00965561
MAP4K4	0.0117371	0.00238687	-0.00314524	0.011609	-0.00648826	0.00224476	-0.0140123	0.00689912	0.0159829	0.00521272	-0.0141352	-0.00211166
CSNK2A1	0.0117879	0.0165369	-0.00324949	-0.00391458	-0.00155706	-0.000888613	-0.0461315	0.00541658	-0.00096151	0.00788243	-0.0126433	-0.013426
ENDOD1	0.0119736	0.0150641	-0.001269	-0.00472669	-0.00479746	-0.00363253	0.00699867	0.00455122	0.0109177	-0.0247342	0.00867815	0.00518606
CD82	0.0120337	-0.0193284	-0.013355	0.0270676	-0.0187525	0.0340405	-0.0425582	0.030488	0.0231461	0.0807509	-0.00768074	-0.0109732
DUSP1	0.0121331	0.0174322	-0.0115305	-0.03421	0.102968	0.0463918	-0.0598274	0.0190856	-0.0376922	-0.0469547	0.150466	0.010715
BCL6	0.0125536	0.012425	-0.00459021	-0.00563917	-0.00184051	-0.0110718	-0.00728833	8.96637e-05	-0.00138799	-0.00726822	-0.0141493	-0.00334701
CSNK1D	0.0127826	0.0124059	-0.00652949	-0.0278784	0.00714622	-0.00132226	0.0208383	-0.00788795	-0.0196381	-0.0102992	0.00652017	-0.0208562
RELA	0.0128018	0.0105433	-0.00691	-0.00442202	-0.00115917	0.00810331	-0.0143	0.0102353	-0.0127569	0.0227751	0.0365314	-0.0121635
SERPINE1	0.0129847	0.014406	0.00217676	0.00588929	0.00672816	-0.00206047	-0.077694	0.0246791	-0.0171005	0.0216952	-0.0101397	-0.011319
SP1	0.0129961	0.00984469	-0.00644857	-0.00135965	4.14781e-06	-0.00575513	-0.00745314	0.00917073	0.00903696	0.00271556	-0.0306438	-0.00441482
MAPK8IP3	0.0131085	0.0199698	-0.00559723	-0.00763044	-0.00160841	-0.00770961	0.00143145	-0.00221086	0.00318155	0.0140187	0.0398405	0.0128942
SMURF1	0.0131463	0.0107247	-0.00225119	0.00407168	-0.000261368	-0.0127238	-0.021481	0.00822019	0.0067786	0.0208008	-0.0292784	-0.0106904
NCSTN	0.013473	0.0122401	0.00314473	0.0129802	-0.000852433	0.00265275	-0.00343751	-0.0147842	0.00940563	-0.0267586	-0.00980596	0.00690644
TNFRSF10B	0.0134807	0.0279412	-0.00928618	-0.0125034	-0.00504922	-0.00353688	0.013167	-0.00739414	0.00519895	-0.00728629	-0.0512766	0.0111426
PRKAR1A	0.0138497	0.0219748	-0.00869069	-0.00340281	-0.0150651	-0.0232399	-0.0194323	-0.00369509	0.0314127	-0.0183261	0.0223462	-0.0195937
SGK1	0.01421	-0.0246073	0.0990163	0.0336917	0.0324968	-0.0171976	0.00946265	0.166699	-0.118245	-0.199026	0.0983579	-0.00563064
ELK1	0.014654	0.00235012	-0.00753978	-0.00155142	0.0110228	0.044203	-0.0059582	0.0181424	0.0123603	0.00572791	-0.0570011	0.0114541
CSNK1E	0.0151666	0.0356047	-0.0269465	-0.0318632	0.0221192	0.00879614	-0.000423784	-0.0399949	0.000341064	0.00274477	-0.0362271	-0.00195522
CDC25B	0.0152552	-0.00216368	-0.00765479	-0.0393012	0.00140399	-0.0110576	-0.11405	0.00231926	-0.158979	0.0443149	-0.0267086	0.00618151
RAC2	0.0166146	0.0135479	-0.0035121	0.00830923	-0.00540855	0.0202675	-0.0237699	0.00944385	0.000967779	-0.025542	-0.0200299	0.00122898
PORCN	0.0171132	0.0169122	-0.0043439	0.0104273	-0.00412343	0.0201751	-0.023964	0.0227084	0.0325262	0.00655012	-0.054399	0.00062684
DUSP4	0.018002	0.0190064	-0.00341674	0.0160408	-0.000583097	0.0027241	-0.0439703	0.00751452	0.0177637	0.0115148	-0.062498	-0.00583591
CFLAR	0.0186914	0.0213493	-0.0057519	-0.00717198	-0.00507566	-0.00749831	-0.0248383	0.0214794	-0.0293064	0.00329132	-0.0258654	-0.00314454
NKD2	0.019655	0.0181072	-0.0085435	-0.015799	-0.00134922	-0.0241507	-0.00556399	-0.0157548	-0.0268954	-0.00289511	-0.0418316	0.00641865
YWHAG	0.0206696	0.0336589	-0.0131079	-0.0188741	-0.0177781	-0.0480152	-0.067183	-0.0158727	0.0404469	0.0477836	-0.0327348	-0.0444105
DDIT3	0.0209293	0.0529647	-0.0377682	-0.0406516	0.0369691	0.00537684	-0.00698057	-0.0123739	0.0699751	-4.42318e-05	-0.01535	-0.00141437
RHEB	0.0216282	0.00872337	-0.01911	0.000464375	-0.0162256	-0.0605057	-0.063198	0.0189961	0.0517099	0.0717816	-0.100765	0.00973656
ZFAND5	0.0226144	0.0336775	-0.00628193	0.00170875	-0.00586989	0.00535126	0.0266999	-0.0290563	0.0239298	-0.0475936	-0.0117796	0.000387963
GADD45B	0.0229968	0.038637	-0.00623186	-0.00393012	0.0172656	0.0327766	-0.0304195	0.0140982	0.0707029	0.000564216	-0.0623533	-0.014945
CAPN1	0.0239257	-0.0193935	-0.0157159	-0.00810168	-0.0352775	0.0490271	-0.0200465	0.0702895	-0.125373	0.072638	0.154501	-0.0343126
HES1	0.0255929	0.0677712	-0.0458162	-0.0990982	0.097857	-0.149988	-0.0522806	0.0616108	-0.0126764	0.0332498	-0.0276426	0.00600544
DUSP5	0.0271081	0.0769519	-0.0177516	0.0582681	0.0333479	0.040854	-0.187316	0.0406064	0.0928675	0.0418371	-0.00436217	-0.0360284
PPARD	0.0289107	0.0293154	-0.00184983	0.0442312	0.00635428	0.0393714	-0.0857794	0.0338975	0.0484984	0.0620434	-0.104265	-0.029963
BCL2L1	0.0321334	0.21108	-0.0800163	-0.0871752	0.0269098	-0.0688042	-0.21854	-0.164385	-0.265085	-0.0405285	-0.0144675	-0.108278
CTBP1	0.0353803	-0.041089	-0.0124276	-0.0516257	-0.00625233	0.0126011	0.0443362	-0.0181929	-0.0867562	0.0710511	0.0681236	0.0407456
RRAS	0.0359541	0.0386577	-0.0124288	0.0234298	0.0347075	0.0372489	-0.0759013	0.0258534	0.0687081	0.0691381	0.0413567	-0.0253657
NR4A1	0.0372575	0.0254707	-0.0347788	-0.00465615	0.0923387	0.0170623	-0.124268	0.117112	-0.053895	0.150814	-0.0526576	0.023386
DUSP6	0.038845	0.0585077	-0.0275925	-0.0630538	0.0405681	-0.0525856	-0.0437455	0.0884113	0.0944022	0.122204	-0.172087	0.0142139
YWHAZ	0.0389236	-0.13476	-0.0265031	-0.0251605	-0.0601519	-0.192664	-0.204214	0.0491713	0.0126365	-0.247979	-0.0548148	0.241548
RASA1	0.0405069	0.0294239	-0.00906686	0.00705325	-0.0359743	-0.0217397	0.0261354	0.0102707	0.00211859	-0.00357943	-0.0552498	0.0137025
WNT7B	0.041098	0.0322588	-0.00992277	0.0264058	-0.0382523	-0.0118186	-0.0367232	0.00200929	-0.0151067	0.0221162	0.0394115	-0.00875173
MKNK2	0.0422274	0.0585213	-0.0140505	-0.000204762	0.00157384	0.0176844	-0.0139169	0.0126584	0.133218	0.0636902	0.0321838	0.0199806
SMAD3	0.0436952	0.0431854	-0.00985901	0.0302616	-0.0201025	-0.0269408	-0.0917777	0.0276555	-0.00919762	0.0668611	-0.0257226	-0.00938333
JAG1	0.0441069	0.0342678	-0.0121891	0.0141505	-0.012548	-0.0279691	-0.128291	0.0319213	-0.053903	0.0574047	-0.0456844	0.0987563
JUN	0.046234	0.115633	-0.0260198	-0.0898168	0.189436	0.0235259	-0.0452583	0.0243363	0.0231841	-0.0988954	-0.0416934	-0.0531332
FLNB	0.0467088	0.0639425	0.0135575	0.0140709	-0.0050757	-0.042922	-0.110196	0.0825874	0.102518	0.164791	0.0321778	-0.0366598
ID1	0.0468554	0.0364408	0.0260003	0.0752188	0.0201891	-0.0542126	-0.0855433	0.00149475	-0.136138	0.0662798	-0.287752	0.0571677
PERP	0.0494499	0.0239457	-0.00104795	0.020323	0.0370422	-0.0247869	-0.018582	0.0528492	0.185497	-0.028747	-0.0559641	0.0278585
EIF4EBP1	0.0593221	0.0882684	-0.0611935	-0.00294905	-0.0953959	0.0777079	0.170098	-0.110445	0.0342278	-0.138605	0.0407204	-0.0390691
HSPA1B	0.0691996	0.111527	0.0282514	-0.29144	0.0410892	0.284655	-0.129664	-0.115028	0.094407	-0.10222	-0.00780163	-0.0660242
HSPA1A	0.0773721	0.125877	0.0197988	-0.310062	0.0197519	0.290846	-0.11787	-0.110804	0.0952271	-0.116871	-0.00897889	0.0645765
FOSL1	0.0804471	0.0727704	-0.0440872	-0.0671763	-0.0250953	-0.130465	-0.107652	0.0391579	-0.16943	0.138419	-0.182173	0.0270054
ATF4	0.0921747	0.2381	-0.13674	-0.0824589	-0.116721	0.176652	0.205091	-0.205441	-0.179865	-0.157306	-0.173531	0.0383539
CAPN2	0.0991426	0.101977	-0.0114173	0.0253768	-0.0577991	0.0457529	0.108092	0.0453688	0.0269479	-0.107123	-0.133796	0.0104196
DDIT4	0.146781	0.103939	-0.0710799	-0.0610739	-0.0178232	0.164598	0.370275	0.010811	0.0978686	0.311427	-0.0138836	0.101217
MMP7	0.197333	-0.413023	-0.631628	0.244717	0.291074	0.114813	-0.0696611	-0.249319	0.0105454	-0.134923	-0.0172086	-0.00348633
FOS	0.269301	0.277764	-0.217086	-0.113179	0.433373	0.0282863	0.00689723	0.312415	-0.0679372	0.0449779	-0.103042	-0.0212224
FGF19	0.41614	0.402732	-0.0670752	0.375192	-0.388344	-0.0224574	-0.217742	-0.144869	0.0200377	0.026842	0.317135	0.0360051

## Sheet: Supplementary Data 3g
Supplementary Data 3g. Reactome enrichment analysis, See also Fig. 3d
ID	Description	GeneRatio	BgRatio	pvalue	p.adjust	qvalue	geneID
R-HSA-1474244	Extracellular matrix organization	85/1771	301/10654	2.13139e-07	0.000381306	0.000348202	BMP7/CD44/COL4A2/COL9A2/COL9A3/ELANE/FMOD/FN1/ICAM2/ITGA9/ITGB8/LAMB1/LRP4/LTBP1/MMP17/PTPRS/TGFB1/TGFB3/ADAMTS2/P3H3/MMP24/CAPN13/CAPN12/CEACAM1/BMP1/BMP2/DDR1/CAPN2/CD151/COL5A1/COL6A1/CTSB/CTSD/CTSK/CTSL/FGF2/HSPG2/TNC/ICAM1/ITGA6/ITGA1/ITGA2/ITGA3/ITGB1/ITGB2/ITGB4/ITGB5/ITGB6/ITGB7/LAMA3/LAMB3/LAMC2/LTBP3/MFAP2/MMP1/MMP7/MMP10/MMP14/CEACAM6/P4HA1/FURIN/SERPINE1/PDGFA/PDGFB/PLEC/PLOD2/PRSS1/K…
R-HSA-176974	Unwinding of DNA	10/1771	12/10654	7.51473e-07	0.000672193	0.000613835	MCM2/MCM3/MCM4/MCM5/MCM7/CDC45/GINS1/GINS2/GINS3/GINS4
R-HSA-9006931	Signaling by Nuclear Receptors	81/1771	299/10654	2.54105e-06	0.00151531	0.00138376	ALDH1A1/APOC2/APOD/AREG/CPT1A/EREG/FABP5/FABP6/FKBP5/GNB3/GNG4/IGF1R/CITED1/MYB/MYC/NOS3/PCK1/PDK1/PDK2/PDK3/PIK3R2/PLTP/SRC/TBL1X/PIK3R3/AKR1C3/NR1H3/KANK1/ABCG5/ABCG8/SDR16C5/KCTD6/ALDH1A3/CAV1/CAV2/RUNX1/CRABP2/CTSD/HBEGF/EGFR/ELK1/FOS/FOSB/NR5A2/GATA3/GNAI1/FOXA1/MMP7/PDK4/PPARD/RARG/SP1/SREBF1/TFF1/TFF3/NCOA3/NRIP1/H2AC18/H2BC8/H2BC7/H2BC6/H2BC9/H2BC4/H2BC17/H2BC21/H3C1/H3C4/H4C4/H4C5/NCOA1/…
R-HSA-6785807	Interleukin-4 and Interleukin-13 signaling	36/1771	108/10654	1.52953e-05	0.0068408	0.00624691	ALOX15/CEBPD/FN1/IL2RG/IL6R/MYC/RORC/TGFB1/TNFRSF1B/ALOX5/ANXA1/BCL6/FGF2/FOXO1/FOS/GATA3/ICAM1/IL1B/CXCL8/IL13RA1/ITGB1/ITGB2/JAK1/JAK2/JUNB/LCN2/LIF/MAOA/MMP1/MUC1/OSM/FSCN1/ZEB1/TIMP1/VIM/SOCS3
R-HSA-170834	Signaling by TGF-beta Receptor Complex	27/1771	73/10654	2.16406e-05	0.00774302	0.0070708	E2F5/SMAD4/MYC/RBL1/TFDP2/TGFB1/TGIF2/CDKN2B/JUNB/SMAD3/SMAD7/FURIN/SERPINE1/SKIL/SP1/TGFBR1/UBC/USP9X/NCOR2/ARHGEF18/PPP1R15A/BAMBI/WWTR1/F11R/PMEPA1/SMURF1/SMURF2
R-HSA-75205	Dissolution of Fibrin Clot	9/1771	13/10654	3.57967e-05	0.0106734	0.00974676	ANXA2/SERPINE1/SERPINB2/SERPINE2/SERPINB8/PLAT/PLAU/PLAUR/S100A10
R-HSA-446107	Type I hemidesmosome assembly	8/1771	11/10654	5.89395e-05	0.0143768	0.0131286	CD151/ITGA6/ITGB4/KRT14/LAMA3/LAMB3/LAMC2/PLEC
R-HSA-69190	DNA strand elongation	15/1771	32/10654	6.42896e-05	0.0143768	0.0131286	FEN1/MCM2/MCM3/MCM4/MCM5/MCM7/POLD1/PRIM1/RFC2/CDC45/GINS1/GINS2/GINS3/GINS4/POLD4
R-HSA-5362517	Signaling by Retinoic Acid	18/1771	43/10654	7.8391e-05	0.0150661	0.0137581	ALDH1A1/CPT1A/FABP5/PDK1/PDK2/PDK3/AKR1C3/SDR16C5/ALDH1A3/CRABP2/PDK4/PPARD/RARG/DHRS3/DHRS9/CYP26B1/ALDH8A1/RDH10
R-HSA-3000171	Non-integrin membrane-ECM interactions	22/1771	59/10654	0.000106582	0.0150661	0.0137581	COL4A2/FN1/LAMB1/TGFB1/DDR1/COL5A1/FGF2/HSPG2/TNC/ITGA6/ITGA2/ITGB1/ITGB4/ITGB5/LAMA3/LAMB3/LAMC2/PDGFA/PDGFB/SDC4/THBS1/NTN4
R-HSA-2173793	Transcriptional activity of SMAD2/SMAD3:SMAD4 heterotrimer	18/1771	44/10654	0.000112233	0.0150661	0.0137581	E2F5/SMAD4/MYC/RBL1/TFDP2/TGIF2/CDKN2B/JUNB/SMAD3/SMAD7/SERPINE1/SKIL/SP1/UBC/USP9X/NCOR2/WWTR1/SMURF2
R-HSA-2660825	Signaling by NOTCH1 t(7;9)(NOTCH1:M1580_K2555) Translocation Mutant	6/1771	7/10654	0.000125808	0.0150661	0.0137581	JAG2/NOTCH1/DLL1/DLL4/JAG1/ADAM17
R-HSA-2660826	Constitutive Signaling by NOTCH1 t(7;9)(NOTCH1:M1580_K2555) Translocation Mutant	6/1771	7/10654	0.000125808	0.0150661	0.0137581	JAG2/NOTCH1/DLL1/DLL4/JAG1/ADAM17
R-HSA-5652084	Fructose metabolism	6/1771	7/10654	0.000125808	0.0150661	0.0137581	ALDH1A1/ALDOB/KHK/SORD/TKFC/GLYCTK
R-HSA-70350	Fructose catabolism	5/1771	5/10654	0.000126323	0.0150661	0.0137581	ALDH1A1/ALDOB/KHK/TKFC/GLYCTK
R-HSA-9006936	Signaling by TGF-beta family members	32/1771	102/10654	0.000164798	0.0184264	0.0168267	E2F5/SMAD4/MYC/RBL1/TFDP2/TGFB1/TGIF2/BMP2/CDKN2B/INHBB/JUNB/SMAD3/SMAD7/FURIN/SERPINE1/SKIL/SP1/TGFBR1/UBC/USP9X/NCOR2/FSTL3/DRAP1/ARHGEF18/PPP1R15A/BAMBI/WWTR1/F11R/PMEPA1/SMURF1/SMURF2/ACVR1C
R-HSA-69205	G1/S-Specific Transcription	13/1771	28/10654	0.000223545	0.022587	0.0206261	CDC6/DHFR/E2F1/E2F5/ORC1/RBL1/RRM2/TFDP2/TK1/TYMS/CDC45/FBXO5/CDT1
R-HSA-76002	Platelet activation, signaling and aggregation	66/1771	262/10654	0.000227259	0.022587	0.0206261	ARRB1/ARRB2/DGKG/F5/FN1/GAS6/GNB3/GNG4/ITPR2/LCK/SERPINA4/PIK3R2/PPBP/PTPN6/SRC/SYK/TGFB1/TGFB3/LEFTY2/TUBA4A/PIK3R3/DGKD/ABCC4/VAV3/ABHD6/SERPINA3/ADRA2A/ADRA2B/ADRA2C/ANXA5/RHOB/CALU/CD9/CLU/ECM1/F2R/FCER1G/GNA15/GNAI1/HSPA5/LAMP2/P2RY1/SERPINE1/PDGFA/PDGFB/SERPINA1/PLCG2/PRKCD/PSAP/QSOX1/RAB27B/RAC2/TGFB2/THBS1/TIMP1/TIMP3/VAV1/BCAR1/WDR1/RAPGEF3/FAM3C/CAP1/CYB5R1/PCYOX1L/SYTL4/CD109
R-HSA-2173796	SMAD2/SMAD3:SMAD4 heterotrimer regulates transcription	14/1771	32/10654	0.000279335	0.0263016	0.0240182	E2F5/SMAD4/MYC/RBL1/TFDP2/TGIF2/CDKN2B/JUNB/SMAD3/SMAD7/SERPINE1/SP1/UBC/WWTR1
R-HSA-68962	Activation of the pre-replicative complex	14/1771	33/10654	0.00041158	0.0368158	0.0336196	CDC6/MCM2/MCM3/MCM4/MCM5/MCM7/ORC1/POLE2/PRIM1/CDC7/CDC45/GMNN/MCM10/CDT1
R-HSA-5173105	O-linked glycosylation	33/1771	112/10654	0.000478078	0.0407277	0.0371918	GCNT1/MUC3A/MUC6/ST3GAL2/THBS2/LARGE1/ADAMTS2/GALNT8/GALNT10/LARGE2/ADAMTS17/B3GNT8/MUC5B/GALNT3/MUC1/MUC4/ST3GAL1/ST3GAL4/THBS1/SEMA5A/GCNT3/B4GALT5/CHST4/SPON1/ST6GALNAC2/GALNT5/POFUT2/GCNT4/ADAMTSL4/POMGNT1/B3GNT9/B3GNT7/ADAMTS14
