# Supplementary material for: Multifocal organoids reveal clonal associations between synchronous intestinal tumors with pervasive heterogeneous drug responses
Source: NPJ Genom Med. 2022 Jul 19;7:42. doi: 10.1038/s41525-022-00313-0 (PMC9296490; doi:10.1038/s41525-022-00313-0)
Supplement: Supplementary file 5 — Supplementary Data 4 [file 41525_2022_313_MOESM5_ESM.xlsx]

## Sheet: Supplementary Data 4a
Supplementary Data 4a. Normalized enrichment score of epigenetic variation in KEGG pathway geneset analysis, See also Fig. 4a
KEGG_Pathway	Category	Function	ATO	BTO	CTO	DTO	ETO	FTO
KEGG_GAP_JUNCTION	Cellular Processes	Cellular community	2.08447	2.23444	1.84522	2.18943	2.05914	1.90449
KEGG_FOCAL_ADHESION	Cellular Processes	Cellular community	1.51545	1.27525	1.09288	1.14189	-0.569419	-0.99992
KEGG_CALCIUM_SIGNALING_PATHWAY	Environmental Information Processing	Signal transduction	1.78163	1.54581	1.92227	1.49584	1.68606	1.70978
KEGG_HEDGEHOG_SIGNALING_PATHWAY	Environmental Information Processing	Signal transduction	1.64538	1.35369	1.32772	1.53792	1.49769	1.5776
KEGG_ECM_RECEPTOR_INTERACTION	Environmental Information Processing	Signaling molecules and interaction	1.24562	1.37753	1.44024	1.32457	1.29544	1.18781
KEGG_CELL_ADHESION_MOLECULES_CAMS	Environmental Information Processing	Signaling molecules and interaction	1.13736	1.08983	1.36446	1.2574	0.979307	0.863561
KEGG_PHOSPHATIDYLINOSITOL_SIGNALING_SYSTEM	Environmental Information Processing	Signal transduction	-1.21007	-0.949025	-1.05931	-1.54967	-1.09617	-1.23548
KEGG_BASE_EXCISION_REPAIR	Genetic Information Processing	Replication and repair	-1.12534	-1.44643	-1.274	-1.66858	-1.31931	-1.38379
KEGG_STARCH_AND_SUCROSE_METABOLISM	Metabolism	Carbohydrate metabolism	-1.70591	-1.97764	-2.02008	-1.85649	-1.51441	-1.50981
KEGG_GLYCOSAMINOGLYCAN_BIOSYNTHESIS_CHONDROITIN_SULFATE	Metabolism	Glycan biosynthesis and metabolism	1.31037	2.08562	1.44457	1.85247	1.67721	2.0847
KEGG_O_GLYCAN_BIOSYNTHESIS	Metabolism	Glycan biosynthesis and metabolism	-1.44601	-1.61995	-1.72265	-1.5636	-1.34065	-1.03138
KEGG_INOSITOL_PHOSPHATE_METABOLISM	Metabolism	Carbohydrate metabolism	-1.48856	-1.10557	-1.28923	-1.81586	-1.34636	-1.59123
KEGG_STEROID_HORMONE_BIOSYNTHESIS	Metabolism	Lipid metabolism	-1.01669	-1.56466	-1.51458	-1.59261	-1.24583	-1.43139
KEGG_DRUG_METABOLISM_CYTOCHROME_P450	Metabolism	Xenobiotics biodegradation and metabolism	-1.22898	-1.28439	-1.16089	-1.58749	-1.42159	-1.16633

## Sheet: Supplementary Data 4b
Supplementary Data 4b. Tumor suppressor genes that showed different methylation status in C and F-TO compared to the rest, See also Fig. 4b
TargetID	Promoter_Gene_Symbol	ATO	BTO	CTO	DTO	ETO	FTO
chr2-148601459	ACVR2A	-0.0394644	-0.0697674	0.180233	-0.0697674	-0.133504	0.185855
chr2-148601499	ACVR2A	-0.0766215	-0.0983607	0.480587	-0.0983607	-0.170732	0.462602
chr2-148601463	ACVR2A	-0.0465116	-0.0465116	0.297238	-0.0142536	-0.179487	0.258013
chr2-148601517	ACVR2A	-0.0615385	-0.0615385	0.173756	-0.0615385	-0.150943	0.121784
chr2-148601468	ACVR2A	-0.0851064	-0.0374873	0.326658	-0.0851064	-0.163377	0.409539
chr2-148601445	ACVR2A	-0.0512821	-0.00582751	0.292468	-0.0512821	-0.00555556	0.438889
chr2-148601527	ACVR2A	-0.0307692	-0.0307692	0.219231	-0.0307692	-0.0761578	0.0407955
chr2-148601466	ACVR2A	-0.0411548	-0.0155502	0.275568	-0.0681818	-0.179487	0.476763
chr2-148601417	ACVR2A	-0.047619	-0.00595238	0.209524	-0.047619	-0.010898	0.4957
chr2-148601336	ACVR2A	-0.0167322	-0.0332578	0.0392146	-0.0339694	-0.0388781	0.402352
chr2-148601496	ACVR2A	-0.00112994	-0.0677966	0.432203	-0.0407696	-0.136897	0.0384615
chr2-21267613	APOB	-0.27927	-0.163031	0.183753	-0.396614	-0.117424	0.44194
chr16-403460	AXIN1	-0.258065	-0.0580645	0.325269	-0.258065	-0.077381	0.25
chrX-40037362	BCOR	-0.83149	-0.737896	0.105996	-0.768561	-0.0484123	0.347935
chr7-3083817	CARD11	-0.108163	-0.106832	0.340179	-0.11133	-0.0454902	0.262605
chr12-6716513	CHD4	0	0	0	0	0	0.285714
chr3-41239802	CTNNB1	-0.85141	-0.803968	0.0736217	-0.864236	-0.368056	0.0371835
chr7-148396305	CUL1	0	0	0	0	0	0.285714
chrX-41192379	DDX3X	0	0	0.25	0	0	0
chrX-33358287	DMD	-0.469697	-0.425	0.4375	-0.5	-0.6	0.313043
chr7-55086490	EGFR	-0.0769231	-0.0769231	0.195804	-0.0769231	0	0
chr10-123357604	FGFR2	-0.0781853	-0.078979	0.380498	-0.0900901	-0.0428334	0.419192
chr10-123357622	FGFR2	-0.0666023	-0.107143	0.139432	-0.0944846	-0.0707071	0.179293
chr10-123357631	FGFR2	-0.0761905	-0.0511905	0.384336	-0.0635322	-0.0785634	0.314496
chr10-123357579	FGFR2	-0.0344633	-0.0575925	0.227285	-0.0551384	-0.0786517	0.143571
chr10-123357633	FGFR2	-0.0701998	-0.0599057	0.356653	-0.0717478	-0.0553862	0.224781
chr10-123355425	FGFR2	-0.149518	-0.250437	0.2841	-0.0952167	-0.220746	0.0936669
chr10-123357610	FGFR2	-0.0395838	-0.0530973	0.346903	-0.0530973	-0.0125304	0.143939
chr4-1794085	FGFR3	-0.793798	-0.156117	0.0783104	-0.434236	-0.184972	0.126163
chr17-38822398	KRT222	-0.390726	-0.309476	0.0559579	-0.201471	-0.354451	0.0933463
chr6-33757305	LEMD2	-0.116906	-0.207152	0.195869	-0.101594	-0.111024	0.114201
chr1-39548021	MACF1	-0.166106	-0.660477	0.179693	-0.321317	-0.23004	0.123615
chr1-39547878	MACF1	-0.181818	-0.181818	0.407925	-0.181818	-0.176471	0.0235294
chr10-131264841	MGMT	-0.276144	-0.258467	0.0381837	-0.352309	-0.192308	0.074359
chr3-37033792	MLH1	-0.263513	-0.269281	0.610408	-0.268181	-0.163431	0.581917
chr3-37033663	MLH1	-0.42381	-0.35567	0.46087	-0.00857143	-0.331845	0.494601
chr3-37033768	MLH1	-0.393519	-0.367886	0.542683	-0.309524	-0.211547	0.578793
chr3-37034067	MLH1	-0.178642	-0.175419	0.362313	-0.173306	-0.0612086	0.315468
chr3-37033832	MLH1	-0.161234	-0.175215	0.737029	-0.175764	-0.060697	0.669589
chr3-37033904	MLH1	-0.319545	-0.354839	0.374443	-0.343603	-0.191502	0.302755
chr3-37033983	MLH1	-0.263835	-0.252252	0.550596	-0.244994	-0.147788	0.638402
chr3-37034085	MLH1	-0.253289	-0.243709	0.405443	-0.223631	-0.228188	0.301224
chr3-37033981	MLH1	-0.23412	-0.236523	0.586353	-0.222626	-0.11005	0.741025
chr3-37033374	MLH1	-0.180901	-0.181494	0.313776	-0.0792607	-0.381277	0.531763
chr3-37033601	MLH1	-0.476676	-0.408704	0.149766	-0.206946	-0.424717	0.405314
chr3-37033895	MLH1	-0.256032	-0.269017	0.585793	-0.275461	-0.163818	0.289263
chr5-79950454	MSH3	0	0	0	0	0	0.25
chrX-133506609	PHF6	-0.132026	-0.0284238	0.388889	-0.0467836	-0.0756303	0.148571
chr20-9049032	PLCB4	-0.121212	-0.121212	0.151515	-0.0841751	-0.047619	0.0952381
chr20-9048990	PLCB4	-0.0294118	-0.0294118	0.339009	-0.0294118	-0.0384615	0.211538
chr20-9048970	PLCB4	-0.0277778	-0.0277778	0.322222	-0.00277778	-0.0344828	0.0607553
chr20-9048977	PLCB4	-0.0588235	-0.0171569	0.291176	-0.0588235	0	0
chr20-39765972	PLCG1	0	0	0.272727	0	0	0
chr9-10613333	PTPRD	-0.0460505	-0.0802333	0.454857	-0.0352493	-0.0212664	0.109179
chr9-10613331	PTPRD	-0.0331986	-0.00341184	0.515319	-0.0269883	-0.00819988	0.125016
chr13-48876867	RB1	-0.642222	-0.611566	0.03	-0.235152	-0.43789	0.173521
chr10-43599377	RET	-0.0859966	-0.00983061	0.0287659	-0.425369	-0.026879	0.0544218
chrX-20286794	RPS6KA3	-0.562963	-0.36	0.275	-0.28	-0.0455408	0.120235
chr19-11071380	SMARCA4	0	0	0.037037	0	0	0.25
chr4-106067635	TET2	0	0	0.272727	0	0	0
chr9-120466006	TLR4	-0.685897	-0.294654	0.230769	-0.560897	-0.509259	0.228723
chr9-120465830	TLR4	-0.280567	-0.198193	0.183354	-0.422996	-0.230449	0.250463
chr3-114343780	ZBTB20	-0.0372149	-0.0569853	0.313725	-0.0579323	-0.00932401	0.143236
chr2-111876555	BCL2L11	0.354658	0.0598846	-0.0375303	0.0396825	0.135895	-0.0176584
chrX-40036590	BCOR	0.0898561	0.248335	-0.00263678	0.127903	0.316558	-0.0357143
chrX-33357783	DMD	0.201989	0.445601	-0.110552	0.494744	0.220607	-0.0713602
chrX-33229715	DMD	0.336134	0.506211	-0.36061	0.498258	0.303743	-0.530746
chr19-3986926	EEF2	0.00718447	0.499553	-0.0313954	0.416875	0.285461	-0.0510753
chr7-55085709	EGFR	0.229977	0.113934	-0.134058	0.219318	0.303728	-0.480201
chr2-46523578	EPAS1	0.132775	0.0139714	-0.288186	0.123018	0.23803	-0.375415
chr2-46523566	EPAS1	0.068836	0.0674186	-0.143174	0.0759354	0.193878	-0.486438
chr4-1794048	FGFR3	0.100966	0.105229	-0.222902	0.0968254	0.106825	-0.0774892
chr13-28674977	FLT3	0.00493421	0.0817923	-0.0263158	0.0263158	0.275188	-0.0142857
chr13-28675543	FLT3	0.174513	0.139881	-0.298986	0.140441	0.2	-0.334596
chr20-22566351	FOXA2	0.101269	0.386755	-0.0506399	0.161974	0.198343	-0.0552335
chr17-63053943	GNA13	0.0882353	0.0600638	-0.191971	0.0591822	0.034398	-0.215883
chr17-63053930	GNA13	0.113906	0.00578211	-0.0559532	0.0494941	0.137427	-0.140351
chr17-63054107	GNA13	0.139586	0.173064	-0.0508798	0.165881	0.167744	-0.187378
chr17-63053952	GNA13	0.150912	0.0577979	-0.14346	0.15957	0.214286	-0.285714
chr17-63054065	GNA13	0.242193	0.175712	-0.246653	0.188112	0.0722603	-0.480172
chr19-17959047	JAK3	0.47619	0.459459	-0.129032	0.459184	0.302558	-0.0794045
chr19-10615092	KEAP1	0.101648	0.147321	-0.256912	0.0422078	0.0263158	-0.564593
chr13-21636576	LATS2	0.111111	0.129293	-0.477419	0.168421	0.1798	-0.441812
chr10-131264598	MGMT	0.0454545	0.0168831	-0.136364	0.00974026	0.0769231	-0.16632
chr5-67583281	PIK3R1	0.238207	0.150399	-0.222678	0.221121	0.191297	-0.0972559
chr20-9287983	PLCB4	0.0140722	0.0651619	-0.265458	0.06113	0.190769	-0.0178183
chr22-50746887	PLXNB2	0.122449	0.0997217	-0.610884	0.0466914	0.0714286	-0.192722
chr9-127952836	PPP6C	0.201734	0.180521	-0.0223851	0.229158	0.179321	-0.0763616
chr17-38464731	RARA	0.226884	0.293056	-0.0486111	0.114379	0.0874939	-0.396198
chr10-43571551	RET	0.124364	0.233253	-0.274247	0.215692	0.161806	-0.348046
chr1-6261028	RPL22	0.115385	0.153099	-0.21805	0.146736	0.204044	-0.403167
chrX-128657765	SMARCA1	0.00775344	0.0520982	-0.034607	0.333766	0.293026	-0.0328706
chrX-128657757	SMARCA1	0.429915	0.0428571	-0.0515152	0.019403	0.185038	-0.0645964
chr15-57510576	TCF12	0.199134	0.0892857	-0.265714	0.275261	0.227477	-0.440476
chr4-106066372	TET2	0.10046	0.0975275	-0.238014	0.116453	0.202327	-0.272765
chr4-106066429	TET2	0.0944656	0.108333	-0.0101351	0.0923913	0.200679	-0.381107
chr3-114478257	ZBTB20	0.220282	0.441789	-0.324896	0.257143	0.34807	-0.23124
chr13-20531887	ZMYM2	0.4	0.346429	-0.0285714	0.202198	0.183036	-0.03125
chr13-20531563	ZMYM2	0.361827	0.344187	-0.0120656	0.381982	0.507796	-0.00833333
chr13-20531729	ZMYM2	0.63964	0.472973	-0.027027	0.36513	0.477273	-0.0227273
chr13-20531699	ZMYM2	0.624869	0.488506	-0.0114943	0.225794	0.483051	-0.0169492
chr13-20531714	ZMYM2	0.437328	0.410533	-0.026087	0.521858	0.375196	-0.032967
chr13-20531745	ZMYM2	0.679429	0.25848	-0.0597015	0.387667	0.45848	-0.0526316
chr13-20531575	ZMYM2	0.378595	0.392876	-0.0184731	0.418358	0.467932	-0.00787402
chr13-20531491	ZMYM2	0.240009	0.349962	-0.0204082	0.30886	0.441426	-0.0322581
chr13-20531756	ZMYM2	0.775794	0.412698	-0.015873	0.390377	0.419591	-0.0277778
chr13-20531703	ZMYM2	0.590107	0.521925	-0.00501089	0.29226	0.497608	-0.0175439
chr13-20531890	ZMYM2	0.344444	0.353535	-0.0555556	0.252137	0.236264	-0.0714286
chr13-20531742	ZMYM2	0.328045	0.397335	-0.00935829	0.5	0.43964	-0.027027
chr13-20531626	ZMYM2	0.476316	0.424359	-0.011039	0.40679	0.489456	-0.0294118
chr13-20531738	ZMYM2	0.54326	0.221831	-0.00252799	0.305164	0.37619	-0.0238095
chr13-20531627	ZMYM2	0.380206	0.396841	-0.0296296	0.438112	0.456283	-0.00735294
chr13-20531690	ZMYM2	0.55848	0.220307	-0.0555556	0.366319	0.525216	-0.031746
chr13-20531711	ZMYM2	0.403199	0.43666	-0.0438596	0.462807	0.451012	-0.0105263
chr13-20531730	ZMYM2	0.445244	0.482115	-0.0106383	0.537749	0.399749	-0.047619
chr13-20531562	ZMYM2	0.480401	0.330055	-0.0731707	0.418633	0.337995	-0.025641
chr13-20531588	ZMYM2	0.493697	0.413004	-0.0357143	0.402642	0.319682	-0.0980392

## Sheet: Supplementary Data 4c
Supplementary Data 4c EC50 and R² values of Azacitidine and Decitabine, See also Fig. 4c
	Azacitidine		Decitabine
Sample Name	EC50(μM)	R²	EC50(µM)	R²
ATO	11.44	0.9467	12.6	0.9471
BTO	11.54	0.9357	12.42	0.9378
CTO	3.289	0.9465	13.29	0.9669
DTO	7.106	0.7713	16.8	0.7952
ETO	9.045	0.9241	15.36	0.9292
FTO	4.197	0.9656	12.66	0.9575
