# Supplementary material for: Multifocal organoids reveal clonal associations between synchronous intestinal tumors with pervasive heterogeneous drug responses
Source: NPJ Genom Med. 2022 Jul 19;7:42. doi: 10.1038/s41525-022-00313-0 (PMC9296490; doi:10.1038/s41525-022-00313-0)
Supplement: Supplementary file 6 — Supplementary Data 5 [file 41525_2022_313_MOESM6_ESM.xlsx]

## Sheet: Supplementary Data 5a
Supplementary Data 5a. AUC values of 25 compounds in SNU-6685 derivatives including PDOs, PDCs and PDOCs, See also Fig. 5a, Supplementary Fig. 6c
Compounds	Max conc.(uM)	Drug Cluster	ATO	AT	A	BTO	BT	B	CTO	CT	C	DTO	DT	D	ETO	ET	E	FTO	FT	F
TAS-102	100	3	1.98436	1.87022	1.97854	1.96593	1.75601	1.76601	1.77599	1.80613	1.47514	1.8877	1.83695	1.84379	1.95668	1.89923	1.87847	1.94928	1.81351	1.92613
Regorafenib	100	2	1.27111	1.46233	1.82985	1.31258	1.4881	1.51279	1.20775	1.3594	1.28451	1.49198	1.47111	1.53562	1.58451	1.50494	1.58873	1.39249	1.4949	1.50996
Capecitabine	1000	3	1.82506	1.78135	2.03917	2.13885	1.5205	1.56436	1.68115	1.7278	1.45877	2.07007	1.61201	1.61383	2.09929	1.71515	1.66964	1.89198	1.75062	1.94215
Apitolisib	50	1	1.14183	1.23693	1.38249	1.15485	0.952632	0.979569	1.16114	1.20457	0.948181	1.16486	1.02731	0.98094	0.97022	1.15901	0.967138	1.16125	0.950432	1.3141
Belinostat	100	1	0.732041	1.16983	1.24417	0.805017	0.897605	0.977042	0.907439	0.793948	0.785184	0.766067	1.02215	0.945496	1.01114	1.19559	1.25641	1.13286	0.927917	1.0737
Trametinib	50	1	1.37106	1.41408	1.20116	1.13298	1.00402	1.18085	0.963915	0.954764	0.743829	1.2946	1.19179	1.04321	1.0371	1.15468	1.35517	0.975621	0.922938	1.18341
Cyclopamine	50	4	1.88337	2.04825	2.00167	2.05255	1.84843	1.9295	1.6625	1.89407	1.77143	1.94459	1.95095	1.80897	2.05337	2.00322	1.95179	1.8804	1.93003	2.10745
ICG-001	100	3	1.59147	1.82351	1.92346	1.47956	1.60605	1.66751	1.68891	1.78414	1.7048	1.38321	1.62891	1.59893	1.52818	1.74972	1.53991	1.7435	1.86463	2.02436
Buparlisib	100	1	1.24954	1.18924	1.42773	1.31628	0.992308	1.00757	1.1826	1.00944	1.54084	1.2335	1.02887	0.965119	1.20897	1.09488	1.10938	1.0395	0.988508	1.07302
SAHA	50	2	1.48825	1.50861	1.65765	1.46094	1.3729	1.34635	1.38447	1.18554	1.73054	1.53664	1.42728	1.28016	1.58528	1.61978	1.73053	1.35968	1.39428	1.44761
Afatinib	50	2	1.89578	1.40947	1.59997	1.77999	1.25178	1.32189	1.48116	0.952903	1.62274	2.00637	1.43697	1.2586	1.94145	1.48817	1.73028	1.5619	1.43138	1.36292
AZD2014	5	3	1.99078	1.80065	2.07924	1.88232	1.58954	1.57514	1.71711	1.69066	2.16569	1.93397	1.65682	1.50397	1.82869	1.8171	1.78402	1.62838	1.70502	1.81415
MK-5108	100	3	1.94482	1.76916	1.94721	1.86185	1.55261	1.58404	1.26052	1.31459	2.08738	2.10159	1.592	1.53932	1.92838	1.57173	1.9883	1.32255	1.78503	1.55034
Olaparib	50	4	2.09722	1.99348	2.08654	1.96537	1.92025	1.87457	1.7341	1.71793	2.17314	2.05824	1.9649	1.81221	2.03848	2.03429	1.96639	1.732	2.12158	1.99022
Irinotecan	100	3	1.96556	1.86847	2.06746	1.9498	1.73727	1.66909	1.41518	1.59891	2.20644	2.06472	1.83658	1.65237	1.96423	1.88757	1.91945	1.6366	1.85028	1.93465
5-Fu	200000	1	1.11821	1.47555	1.5896	1.02804	1.24684	1.29117	0.767762	1.10005	1.47607	1.38411	1.3249	1.22231	1.19463	1.37121	1.47443	0.651152	0.917595	1.11545
Oxaliplatin	100	4	2.09967	1.97588	1.97144	2.05003	1.8132	1.76433	1.94608	1.87114	2.2809	2.24917	1.91337	1.76981	2.18823	2.05071	1.90616	1.92918	1.89391	2.04102
Baicalein	100	NA	1.67104	1.65285	1.99897	2.02499	1.96773	1.90383	2.26199	1.81291	2.05447	1.87061	2.06684	1.83274	1.75231	1.87402	1.6646	2.0097	2.10897	1.93761
Curcumin	100	NA	1.83953	1.62942	2.0917	2.02126	1.98606	1.91759	2.22723	1.79687	2.0171	1.92227	2.07177	1.86877	1.91189	1.95955	1.73795	2.06435	2.16046	1.97376
Genistein	100	NA	1.83628	1.67633	2.1475	2.00649	2.02466	1.98039	2.16837	1.85197	2.13917	1.82732	2.11534	1.92096	1.70161	2.01878	1.72672	1.9246	2.21713	2.10852
Resveratrol	200	NA	1.74659	1.58641	1.93354	1.86631	1.85104	1.76041	1.97383	1.71237	1.94375	1.56486	1.79226	1.65921	1.34438	1.77378	1.65195	1.80419	1.99361	1.93781
Cetuximab	1 mg/mL	NA	2.21519	1.9507	2.27417	2.19381	2.37691	2.35573	2.24461	2.05948	2.46563	2.09916	2.37497	2.24902	1.81657	2.35416	2.2061	2.06324	2.42196	2.23991
Bevacizumab	5 mg/mL	NA	2.55567	2.45502	2.39909	2.44645	2.57333	2.50387	2.38648	2.47273	2.50915	2.14256	2.5703	2.44215	1.88358	2.54349	2.37983	2.24148	2.44098	2.51791
Decitabine	100	2	1.41871	1.52643	1.88648	1.6876	1.55465	1.57571	1.70159	1.44906	1.23899	1.89708	1.36049	1.50377	1.67176	1.28712	1.33111	1.71891	1.11087	1.86796
Azacitidine	100	2	1.62075	1.35064	1.52445	1.7811	1.22071	1.46704	1.00474	1.08879	1.15579	1.72262	1.11381	1.42235	1.52725	1.30106	1.22544	1.38507	1.05454	1.6228

## Sheet: Supplementary Data 5b
Supplementary Data 5b. Two-way ANOVA indicated the first group displayed overall good responses to all derivatives regardless of culture method. See also Supplementary Fig. 6c.
Derivatives	group1	group2	group3	group4	group 1_2 Difference	group 1_3 Difference	group 1_4 Difference	group 1_2 95% CI of diff.	group 1_3 95% CI of diff.	group 1_4 95% CI of diff.	group 1_2 P value	group 1_3 P value	group 1_4 P value
ATO	1.123	1.539	1.884	2.027	0.4164	0.7611	0.9042	0.05232 to 0.7804	0.4126 to 1.110	0.4838 to 1.325	P<0.01(**)	P<0.001(***)	P<0.001(***)
AT	1.297	1.451	1.819	2.006	0.1544	0.5218	0.7087	-0.2097 to 0.5184	0.1732 to 0.8703	0.2884 to 1.129	P > 0.05(ns)	P<0.001(***)	P<0.001(***)
A	1.369	1.7	2.006	2.02	0.3306	0.6368	0.6508	-0.03341 to 0.6947	0.2883 to 0.9854	0.2305 to 1.071	P < 0.05(*)	P<0.001(***)	P<0.001(***)
BTO	1.087	1.604	1.88	2.023	0.517	0.7923	0.9352	0.1530 to 0.8811	0.4437 to 1.141	0.5148 to 1.356	P<0.001(***)	P<0.001(***)	P<0.001(***)
BT	1.019	1.378	1.627	1.861	0.3589	0.6083	0.8419	-0.005114 to 0.7230	0.2598 to 0.9569	0.4216 to 1.262	P < 0.05(*)	P<0.001(***)	P<0.001(***)
B	1.087	1.445	1.638	1.856	0.3575	0.5505	0.7689	-0.006542 to 0.7216	0.2019 to 0.8990	0.3485 to 1.189	P < 0.05(*)	P<0.001(***)	P<0.001(***)
CTO	0.9966	1.356	1.59	1.781	0.3594	0.5932	0.7843	-0.004689 to 0.7234	0.2447 to 0.9418	0.3639 to 1.205	P < 0.05(*)	P<0.001(***)	P<0.001(***)
CT	1.013	1.207	1.654	1.828	0.1946	0.6412	0.8152	-0.1695 to 0.5586	0.2926 to 0.9897	0.3948 to 1.236	P > 0.05(ns)	P<0.001(***)	P<0.001(***)
C	1.099	1.407	1.85	2.075	0.3077	0.7509	0.9763	-0.05637 to 0.6718	0.4023 to 1.099	0.5560 to 1.397	P > 0.05(ns)	P<0.001(***)	P<0.001(***)
DTO	1.169	1.731	1.907	2.084	0.5623	0.7382	0.9154	0.1983 to 0.9264	0.3897 to 1.087	0.4950 to 1.336	P<0.001(***)	P<0.001(***)	P<0.001(***)
DT	1.119	1.362	1.694	1.943	0.2429	0.5749	0.8241	-0.1211 to 0.6070	0.2263 to 0.9234	0.4037 to 1.244	P > 0.05(ns)	P<0.001(***)	P<0.001(***)
D	1.031	1.4	1.625	1.797	0.3687	0.594	0.7656	0.004626 to 0.7327	0.2454 to 0.9425	0.3452 to 1.186	P < 0.05(*)	P<0.001(***)	P<0.001(***)
ETO	1.084	1.662	1.884	2.093	0.5776	0.7998	1.009	0.2136 to 0.9417	0.4513 to 1.148	0.5886 to 1.429	P<0.001(***)	P<0.001(***)	P<0.001(***)
ET	1.195	1.44	1.773	2.029	0.2451	0.5783	0.8343	-0.1189 to 0.6092	0.2298 to 0.9269	0.4140 to 1.255	P > 0.05(ns)	P<0.001(***)	P<0.001(***)
E	1.233	1.521	1.797	1.941	0.2887	0.5641	0.7089	-0.07535 to 0.6528	0.2156 to 0.9127	0.2886 to 1.129	P > 0.05(ns)	P<0.001(***)	P<0.001(***)
FTO	0.9921	1.484	1.695	1.847	0.4915	0.7033	0.8551	0.1275 to 0.8556	0.3547 to 1.052	0.4347 to 1.275	P<0.001(***)	P<0.001(***)	P<0.001(***)
FT	0.9415	1.297	1.795	1.982	0.3557	0.8534	1.04	-0.008345 to 0.7198	0.5048 to 1.202	0.6200 to 1.461	P < 0.05(*)	P<0.001(***)	P<0.001(***)
F	1.152	1.562	1.865	2.046	0.4103	0.7134	0.8943	0.04626 to 0.7744	0.3648 to 1.062	0.4739 to 1.315	P<0.01(**)	P<0.001(***)	P<0.001(***)

## Sheet: Supplementary Data 5c
Supplementary Data 5c. Two-way ANOVA indicated the C and F-TO showed better responses compared to the rest subregional clones. See also Supplementary Fig. 6c.
	Clone 1		Clone 2
Drugs	CTO	FTO	ATO	BTO	DTO	ETO	95% CI of diff.	P value
Apitolisib	1.16114	1.16125	1.14183	1.15485	1.16486	0.97022	-0.3459 to 0.2394	P > 0.05(ns)
Belinostat	0.907439	1.13286	0.732041	0.805017	0.766067	1.01114	-0.4842 to 0.1010	P > 0.05(ns)
Trametinib	0.963915	0.975621	1.37106	1.13298	1.2946	1.0371	-0.05344 to 0.5318	P > 0.05(ns)
Buparlisib	1.1826	1.0395	1.24954	1.31628	1.2335	1.20897	-0.1516 to 0.4336	P > 0.05(ns)
5-Fu	0.767762	0.651152	1.11821	1.02804	1.38411	1.19463	0.1792 to 0.7644	P<0.001(***)
Regorafenib	1.20775	1.39249	1.27111	1.31258	1.49198	1.58451	-0.1777 to 0.4075	P > 0.05(ns)
SAHA	1.38447	1.35968	1.48825	1.46094	1.53664	1.58528	-0.1469 to 0.4383	P > 0.05(ns)
Afatinib	1.48116	1.5619	1.89578	1.77999	2.00637	1.94145	0.09176 to 0.6770	P<0.01(**)
Decitabine	1.70159	1.71891	1.41871	1.6876	1.89708	1.67176	-0.3341 to 0.2511	P > 0.05(ns)
Azacitidine	1.00474	1.38507	1.62075	1.7811	1.72262	1.52725	0.1754 to 0.7606	P<0.001(***)
TAS-102	1.77599	1.94928	1.98436	1.96593	1.8877	1.95668	-0.2066 to 0.3786	P > 0.05(ns)
Capecitabine	1.68115	1.89198	1.82506	2.13885	2.07007	2.09929	-0.04585 to 0.5394	P > 0.05(ns)
ICG-001	1.68891	1.7435	1.59147	1.47956	1.38321	1.52818	-0.5132 to 0.07200	P > 0.05(ns)
AZD2014	1.71711	1.62838	1.99078	1.88232	1.93397	1.82869	-0.05641 to 0.5288	P > 0.05(ns)
MK-5108	1.26052	1.32255	1.94481	1.86185	2.10159	1.92838	0.3750 to 0.9602	P<0.001(***)
Irinotecan	1.41518	1.6366	1.96556	1.9498	2.06472	1.96423	0.1676 to 0.7528	P<0.001(***)
Cyclopamine	1.6625	1.8804	1.88337	2.05255	1.94459	2.05337	-0.08058 to 0.5046	P > 0.05(ns)
Olaparib	1.7341	1.732	2.09722	1.96537	2.05824	2.03848	0.01417 to 0.5994	P < 0.05(*)
Oxaliplatin	1.94608	1.92918	2.09967	2.05003	2.24917	2.18823	-0.08346 to 0.5017	P > 0.05(ns)
